# Supplementary material for: Olfactory spatial memory: a systematic review and meta-analysis
Source: Sci Rep. 2025 Nov 4;15:38469. doi: 10.1038/s41598-025-25503-5 (PMC12586518; doi:10.1038/s41598-025-25503-5)
Supplement: Supplementary file 5 — Supplementary Material 5 [file 41598_2025_25503_MOESM5_ESM.xlsx]

## Sheet: Descriptives_Rready
label	year	author	title	present_original_search	sample_n	sample_gender_nnotindicated	sample_gender_nF	sample_gender_procentF	sample_age_M	sample_age_SD	sample_age_SEM	sample_age_range_min	sample_age_range_max	other	task_main	task_details	smell_delivery	details	spatio_contextual_environment	environment_details	memorization instructions	olf_stimuli_n	all_odorants-odors	target_odors	distractor_odors	odors reported as identifyiable?	visual stimuli easily identifiable?	stimuli from other modality matched to odors?	additional_measures	control_conditions	control_modality
Arena & Hamburger, (2023) visual	2023	Arena, E., & Hamburger, K.	Olfactory and visual vs. multimodal landmark processing in human wayfinding: A virtual reality experiment.	N	18	0	NA	#VALUE!	NA	NA		NA	NA	Due to drop-out, 52 participants could be included in the analyses regarding the second time of testing (t2). 18 participants for the visual condition and 17 participants for the olfactory condition at the first session (t1) and 16 at t2. For the multimodal landmark information, 19 and 18 participants were respectively included at t1 and t2	Odor-cued navigation	wayfinding with odor cues (olfactory maze), visual cues (visual maze), or olfacto-visual	Containers	experimenter held in hand	Virtual Reality	3D: VR build with minecraft presented through head mounted display	Y	36: 18 landmarks, 18 distractors (in the recognition phase)	Landmarks: Fish, Salami pizza, Nail polish, Alcohol, Pineapple, Gras, Aniseed, Fresh Laundry, Eucalyptus Pepper, Curry, Citron, Vanilla, Aftershave, Tangerine, Strawberry, Basil, Cocoa; Distractors: Garlic, Vinegar, Leather, Spruce needle, Peanut, Frankincense, Coke, Lavender, Melon, Clove, Peppermint, Coconut, Banana, Apple, Rose, Cinnamon, Licorice, Black Tea	fish;nail polish;pineapple;salami pizza;aftershave;alcohol;anise;cinnamon;curry;fresh laundry;pepper;lemon;tangerine;strawberry;eucalyptus;vanilla;basil;cocoa	garlic;vinegar;leather;spruce needle;peanut;frankincense;cola;lavender;melon;clove;peppermint;coconut;banana;apple;rose;liquorice;black tea;grass	unclear; odors selected based on previous study but not all had the highest identification rate for these smells (Hamburger & Knauff, 2019)	Y	Y; photos of these objects	odor recognition task	visual and olfacto-visual	vision, vision x olfaction
Arena & Hamburger, (2023) olfactory	2023	Arena, E., & Hamburger, K.	Olfactory and visual vs. multimodal landmark processing in human wayfinding: A virtual reality experiment.	N	17	0	NA	#VALUE!	NA	NA		NA	NA	Due to drop-out, 52 participants could be included in the analyses regarding the second time of testing (t2). 18 participants for the visual condition and 17 participants for the olfactory condition at the first session (t1) and 16 at t2. For the multimodal landmark information, 19 and 18 participants were respectively included at t1 and t2	Odor-cued navigation	wayfinding with odor cues (olfactory maze), visual cues (visual maze), or olfacto-visual	Containers	experimenter held in hand	Virtual Reality	3D: VR build with minecraft presented through head mounted display	Y	36: 18 landmarks, 18 distractors (in the recognition phase)	Landmarks: Fish, Salami pizza, Nail polish, Alcohol, Pineapple, Gras, Aniseed, Fresh Laundry, Eucalyptus Pepper, Curry, Citron, Vanilla, Aftershave, Tangerine, Strawberry, Basil, Cocoa; Distractors: Garlic, Vinegar, Leather, Spruce needle, Peanut, Frankincense, Coke, Lavender, Melon, Clove, Peppermint, Coconut, Banana, Apple, Rose, Cinnamon, Licorice, Black Tea	fish;nail polish;pineapple;salami pizza;aftershave;alcohol;anise;cinnamon;curry;fresh laundry;pepper;lemon;tangerine;strawberry;eucalyptus;vanilla;basil;cocoa	garlic;vinegar;leather;spruce needle;peanut;frankincense;cola;lavender;melon;clove;peppermint;coconut;banana;apple;rose;liquorice;black tea;grass	unclear; odors selected based on previous study but not all had the highest identification rate for these smells (Hamburger & Knauff, 2019)	Y	Y; photos of these objects	odor recognition task	visual and olfacto-visual	vision, vision x olfaction
Arena & Hamburger, (2023) olfacto-visual	2023	Arena, E., & Hamburger, K.	Olfactory and visual vs. multimodal landmark processing in human wayfinding: A virtual reality experiment.	N	19	0	NA	#VALUE!	NA	NA		NA	NA	Due to drop-out, 52 participants could be included in the analyses regarding the second time of testing (t2). 18 participants for the visual condition and 17 participants for the olfactory condition at the first session (t1) and 16 at t2. For the multimodal landmark information, 19 and 18 participants were respectively included at t1 and t2	Odor-cued navigation	wayfinding with odor cues (olfactory maze), visual cues (visual maze), or olfacto-visual	Containers	experimenter held in hand	Virtual Reality	3D: VR build with minecraft presented through head mounted display	Y	36: 18 landmarks, 18 distractors (in the recognition phase)	Landmarks: Fish, Salami pizza, Nail polish, Alcohol, Pineapple, Gras, Aniseed, Fresh Laundry, Eucalyptus Pepper, Curry, Citron, Vanilla, Aftershave, Tangerine, Strawberry, Basil, Cocoa; Distractors: Garlic, Vinegar, Leather, Spruce needle, Peanut, Frankincense, Coke, Lavender, Melon, Clove, Peppermint, Coconut, Banana, Apple, Rose, Cinnamon, Licorice, Black Tea	fish;nail polish;pineapple;salami pizza;aftershave;alcohol;anise;cinnamon;curry;fresh laundry;pepper;lemon;tangerine;strawberry;eucalyptus;vanilla;basil;cocoa	garlic;vinegar;leather;spruce needle;peanut;frankincense;cola;lavender;melon;clove;peppermint;coconut;banana;apple;rose;liquorice;black tea;grass	unclear; odors selected based on previous study but not all had the highest identification rate for these smells (Hamburger & Knauff, 2019)	Y	Y; photos of these objects	odor recognition task	visual and olfacto-visual	vision, vision x olfaction
Arena & Hamburger, 2023	2023	Arena, E., & Hamburger, K.	Olfactory and visual vs. multimodal landmark processing in human wayfinding: A virtual reality experiment.	N	54	0	NA	#VALUE!	27	11		18	62	Due to drop-out, 52 participants could be included in the analyses regarding the second time of testing (t2). 18 participants for the visual condition and 17 participants for the olfactory condition at the first session (t1) and 16 at t2. For the multimodal landmark information, 19 and 18 participants were respectively included at t1 and t2	Odor-cued navigation	wayfinding with odor cues (olfactory maze), visual cues (visual maze), or olfacto-visual	Containers	experimenter held in hand	Virtual Reality	3D: VR build with minecraft presented through head mounted display	Y	36: 18 landmarks, 18 distractors (in the recognition phase)	Landmarks: Fish, Salami pizza, Nail polish, Alcohol, Pineapple, Gras, Aniseed, Fresh Laundry, Eucalyptus Pepper, Curry, Citron, Vanilla, Aftershave, Tangerine, Strawberry, Basil, Cocoa; Distractors: Garlic, Vinegar, Leather, Spruce needle, Peanut, Frankincense, Coke, Lavender, Melon, Clove, Peppermint, Coconut, Banana, Apple, Rose, Cinnamon, Licorice, Black Tea	fish;nail polish;pineapple;salami pizza;aftershave;alcohol;anise;cinnamon;curry;fresh laundry;pepper;lemon;tangerine;strawberry;eucalyptus;vanilla;basil;cocoa	garlic;vinegar;leather;spruce needle;peanut;frankincense;cola;lavender;melon;clove;peppermint;coconut;banana;apple;rose;liquorice;black tea;grass	unclear; odors selected based on previous study but not all had the highest identification rate for these smells (Hamburger & Knauff, 2019)	Y	Y; photos of these objects	odor recognition task	visual and olfacto-visual	vision, vision x olfaction
Brünner, et al., 2015	2015	Brünner, Y.F.; Kofoet, A.; Benedict, C.; Freiherr, J.	Central insulin administration improves odor cued reactivation of spatial memory in young men	Y	18	0	0	0	24.28	3.39411	0.8	NA	NA	only control (placebo) session	Odor-place association	encoding and recall of smell locations, immediate recal with feedback and delayed recall without	Sniffin' Sticks	sniffin' sticks	On screen	2D: 5 x 6 matrix, one square lights up simultaneously with the smell presentation	Y	8 session1 and 8 in session2: 4 food, 4 non-food per participant	coffee, cucumber, vanilla, peach, sesame, soy sauce, banana, orange, leather, grass, flower, lavender, pine, wax, violet, lilac	coffee;cucumber;vanilla;peach;leather;grass;flower;lavender;sesame;soy sauce;banana;orange;pine;wax;violet;lilac	NA	unclear; not reported		not relevant	odor recognition task, place recognition task, odor plesantness, subjective hunger
Brünner, et al., 2016	2016	Brünner, Y.F.; Rodriguez-Raecke, R.; Mutic, S.; Benedict, C.; Freiherr, J.	Neural correlates of olfactory and visual memory performance in 3D-simulated mazes after intranasal insulin application	Y	16	0	0	0	24.69	4.16	1.04	NA	NA	only control (placebo) session	Odor-place association	olfactory maze, remember the correct target cues at the respective spatial locations, choose 1 odor of 3 that was at the certain location	Olfactometer	olfactometer	On screen	3D: maze with olfactory cues	Y	14: 7 flowery, 7 fruity	rose, lavender, flower, lilac, violet, geranium, jasmine, orange, peach, lime, pineapple, melon, strawberry, plum	rose;lavender;flower;lilac;violet;geranium;jasmine;orange;peach;lime;pineapple;melon;strawberry;plum	NA	unclear; but odor identification after the memory task similar to icon identification	Y	SOMEWHAT; fruity and flowery icons	confidence ratings, odor identification test, intensity, pleasantness and familiarity ratings	2 olfactory, 2 visual mazes	vision
de Vries, de Vet, et al., (2020) visual	2020	de Vries, R.; de Vet, E.; de Graaf, K.; Boesveldt, S.	Foraging minds in modern environments: High-calorie and savory-taste biases in human food spatial memory	Y	88	0	59.84	68	24.7	2.7		18	35		Odor-place association	present a location on the campus map simultaneously with a smell, point on the screen to the recalled location of the smell	Containers	brown bottles	On screen	2D: present a location on the campus map simultaneously with a smell	N	16: 8 high calorie, 8 low calorie	chocolate, caramel, vanilla, applebake, butter popcorn, roast beef, roasted peanuts, bacon, melon, pineapple, pear, blaccurrant, asparagus, cucumber, tomato, mushroom	chocolate;caramel;vanilla;apple bake;butter popcorn;roast beef;roasted peanuts;bacon;melon;pineapple;pear;blackcurrant;asparagus;cucumber;tomato;mushroom	NA	unclear; only recognition tested but results not reported	Y	SOMEWHAT; both food objects	odor recognition memory task, liking and wanting ratings, Neighborhood SES, Subjective SES, Healthy Eating Goals, and Perceived Performance, hunger states
de Vries, de Vet, et al., (2020) olfactory	2020	de Vries, R.; de Vet, E.; de Graaf, K.; Boesveldt, S.	Foraging minds in modern environments: High-calorie and savory-taste biases in human food spatial memory	Y	88	0	68.64	78	21.9	2		18	35		Odor-place association	present a location on the campus map simultaneously with a smell, point on the screen to the recalled location of the smell	Containers	brown bottles	On screen	2D: present a location on the campus map simultaneously with a smell	N	16: 8 high calorie, 8 low calorie	chocolate, caramel, vanilla, applebake, butter popcorn, roast beef, roasted peanuts, bacon, melon, pineapple, pear, blaccurrant, asparagus, cucumber, tomato, mushroom	chocolate;caramel;vanilla;apple bake;butter popcorn;roast beef;roasted peanuts;bacon;melon;pineapple;pear;blackcurrant;asparagus;cucumber;tomato;mushroom	NA	unclear; only recognition tested but results not reported	Y	SOMEWHAT; both food objects	odor recognition memory task, liking and wanting ratings, Neighborhood SES, Subjective SES, Healthy Eating Goals, and Perceived Performance, hunger states
de Vries, Morquecho-Campos, et al., (2020) multisensory	2020	de Vries, R.; Morquecho-Campos, P.; de Vet, E.; de Rijk, M.; Postma, E.; de Graaf, K.; Engel, B.; Boesveldt, S.	Human spatial memory implicitly prioritizes high-calorie foods	Y	258	0	121.26	47	28.2	9.1		NA	NA		Odor-place association	navigate in a room with different smells on pilars, then a surprise spatial memory task in a separate area (indicate which pilar the smell was on, using a digital map)	Containers	brown bottles	Combined room and screen	2- 3D mixed?: encoding while walking inside of the room, recall on screen	N	8: 4 high calorie, 4 low ; 4 sweet, 4 savory	caramel, chocolate, roasted peanuts, potato chip, melon cantaloupe, apple, tomato, cucumber	caramel;chocolate;roasted peanuts;potato chips;melon cantaloupe;apple;tomato;cucumber	none	unclear; not reported	Y	Y; real objects	liking, wanting, familiarity	multisensory environment	multimodal
de Vries, Morquecho-Campos, et al., (2020) olfactory	2020	de Vries, R.; Morquecho-Campos, P.; de Vet, E.; de Rijk, M.; Postma, E.; de Graaf, K.; Engel, B.; Boesveldt, S.	Human spatial memory implicitly prioritizes high-calorie foods	Y	254	0	127	50	28.5	9		NA	NA		Odor-place association	navigate in a room with different smells on pilars, then a surprise spatial memory task in a separate area (indicate which pilar the smell was on, using a digital map)	Containers	brown bottles	Combined room and screen	2- 3D mixed?: encoding while walking inside of the room, recall on screen	N	8: 4 high calorie, 4 low ; 4 sweet, 4 savory	caramel, chocolate, roasted peanuts, potato chip, melon cantaloupe, apple, tomato, cucumber	caramel;chocolate;roasted peanuts;potato chips;melon cantaloupe;apple;tomato;cucumber	none	unclear; not reported	Y	Y; real objects	liking, wanting, familiarity	multisensory environment	multimodal
Gilbert, et al., (2008) young adults olfactory task	2008	Gilbert, P.E.; Pirogovsky, E.; Ferdon, S.; Brushfield, A.M.; Murphy, C.	Differential effects of normal aging on memory for odor-place and object-place associations	Y	13	0	9	69.2308	18.85	0.973499	0.27	NA	NA	only olfactory task, young adults	Odor-place association	smell the odor then the experimenter puts it on the circle, remember location of the odor, remove the odor, do the same for all smells, then recal - place odor in correct location	Containers	opaque glass containers	At the table/board	2D: black board with 12 circles, 6 of which were targets	Y	12: 6 targets	coffee, peppermint, mustart, perfume, banana, cinnamon, garlic, chocolate, soap, vanilla, baby powder, vick vapor rub	coffee;peppermint;mustard;perfume;banana;cinnamon;garlic;chocolate;soap;vanilla;baby powder;Vicks VapoRub	each odor could be a target or distractor, randomized across participants	unclear; odors selected based on previous study	Y	N; but identifiable: hair brush, plastic frog, stuffed teddy bear, paintbrush, toy helicopter, deck of cards, baseball, calculator, screwdriver, toy squirt gun, 9-volt battery, pad lock	Mini-Mental Status Examination (MMSE) and Dementia Rating Scale (DRS), odor recognition memory, spatial recognition memory	visual spatial memory task	vision
Gilbert, et al., (2008) young adults visual task	2008	Gilbert, P.E.; Pirogovsky, E.; Ferdon, S.; Brushfield, A.M.; Murphy, C.	Differential effects of normal aging on memory for odor-place and object-place associations	Y	13	0	9	69.2308	18.62	1.11772	0.31	NA	NA	only visual task, young adults	Odor-place association	smell the odor then the experimenter puts it on the circle, remember location of the odor, remove the odor, do the same for all smells, then recal - place odor in correct location	Containers	opaque glass containers	At the table/board	2D: black board with 12 circles, 6 of which were targets	Y	12: 6 targets	coffee, peppermint, mustart, perfume, banana, cinnamon, garlic, chocolate, soap, vanilla, baby powder, vick vapor rub	coffee;peppermint;mustard;perfume;banana;cinnamon;garlic;chocolate;soap;vanilla;baby powder;Vicks VapoRub	each odor could be a target or distractor, randomized across participants	unclear; odors selected based on previous study	Y	N; but identifiable: hair brush, plastic frog, stuffed teddy bear, paintbrush, toy helicopter, deck of cards, baseball, calculator, screwdriver, toy squirt gun, 9-volt battery, pad lock	Mini-Mental Status Examination (MMSE) and Dementia Rating Scale (DRS), odor recognition memory, spatial recognition memory	visual spatial memory task	vision
Gilbert, et al., (2008) older adults olfactory task	2008	Gilbert, P.E.; Pirogovsky, E.; Ferdon, S.; Brushfield, A.M.; Murphy, C.	Differential effects of normal aging on memory for odor-place and object-place associations	Y	13	0	9	69.2308	73.46	4.43483	1.23	NA	NA	only olfactory task	Odor-place association	smell the odor then the experimenter puts it on the circle, remember location of the odor, remove the odor, do the same for all smells, then recal - place odor in correct location	Containers	opaque glass containers	At the table/board	2D: black board with 12 circles, 6 of which were targets	Y	12: 6 targets	coffee, peppermint, mustart, perfume, banana, cinnamon, garlic, chocolate, soap, vanilla, baby powder, vick vapor rub	coffee;peppermint;mustard;perfume;banana;cinnamon;garlic;chocolate;soap;vanilla;baby powder;Vicks VapoRub	each odor could be a target or distractor, randomized across participants	unclear; odors selected based on previous study	Y	N; but identifiable: hair brush, plastic frog, stuffed teddy bear, paintbrush, toy helicopter, deck of cards, baseball, calculator, screwdriver, toy squirt gun, 9-volt battery, pad lock	Mini-Mental Status Examination (MMSE) and Dementia Rating Scale (DRS), odor recognition memory, spatial recognition memory	visual spatial memory task	vision
Gilbert, et al., (2008) older adults visual task	2008	Gilbert, P.E.; Pirogovsky, E.; Ferdon, S.; Brushfield, A.M.; Murphy, C.	Differential effects of normal aging on memory for odor-place and object-place associations	Y	13	0	9	69.2308	76.69	8.76149	2.43	NA	NA	only visual task	Odor-place association	smell the odor then the experimenter puts it on the circle, remember location of the odor, remove the odor, do the same for all smells, then recal - place odor in correct location	Containers	opaque glass containers	At the table/board	2D: black board with 12 circles, 6 of which were targets	Y	12: 6 targets	coffee, peppermint, mustart, perfume, banana, cinnamon, garlic, chocolate, soap, vanilla, baby powder, vick vapor rub	coffee;peppermint;mustard;perfume;banana;cinnamon;garlic;chocolate;soap;vanilla;baby powder;Vicks VapoRub	each odor could be a target or distractor, randomized across participants	unclear; odors selected based on previous study	Y	N; but identifiable: hair brush, plastic frog, stuffed teddy bear, paintbrush, toy helicopter, deck of cards, baseball, calculator, screwdriver, toy squirt gun, 9-volt battery, pad lock	Mini-Mental Status Examination (MMSE) and Dementia Rating Scale (DRS), odor recognition memory, spatial recognition memory	visual spatial memory task	vision
Goodrich-Hunsaker, et al., 2009	2009	Goodrich-Hunsaker, N.J.; Gilbert, P.E.; Hopkins, R.O.	The role of the human hippocampus in odor-place associative memory	Y	4	0	1	25	38.5	6.34		24	60	only control sample	Odor-place association	smell the odor then the experimenter puts it on the circle, remember location of the odor, remove the odor, do the same for all smells, then recal - place odor in correct location	Containers	opaque glass containers	At the table/board	2D: black board with 12 circles, 6 of which were targets	Y	12: 6 targets	baby powder, Brut cologne, chocolate, cinnamon, coconut, coffee, dill, garlic, peppermint, pine, soap, and Vicks VapoRub	baby powder;Brut cologne;chocolate;cinnamon;coconut;coffee;dill;garlic;peppermint;pine;soap;Vicks VapoRub	each odor could be a target or distractor, randomized across participants	Y; odors selected based on previous study, authors claimed that they were selected because of high identifiablitiy	not relevant	not relevant	odor recognition memory task, location recognition memory task
Hamburger & Knauff, 2019	2019	Hamburger, K.; Knauff, M.	Odors Can Serve as Landmarks in Human Wayfinding	Y	24	0	18	75	24.3	4.2		NA	NA		Odor-cued navigation	wayfinding with odor cues (olfactory maze)	Containers	brown glass containers	On screen	3D: squareland, a visual maze	Y	12	Aftershave, alcohol, anise, cinnamon, curry, fresh clothes, garlic, lemon, mandarin, strawberry, thyme, vanilla	aftershave;alcohol;anise;cinnamon;curry;fresh clothes;garlic;lemon;mandarin;strawberry;thyme;vanilla	NA	Y; odors selected based on a pilot that showed highest identification rate for these smells, still divided into more and less identifiable by median split and results show no diffeerence in wayfinding (Hamburger & Knauff, 2019)	Y	N; different study		visual iand auditory (in another study)	compares to another study with identical design that tested vision and hearing
Invitto, et al., (2022) non-athletes	2022	Invitto, S.; Accogli, G.; Leucci, M.; Salonna, M.; Serio, T.; Fancello, F.; Ciccarese, V.; Lankford, D.	Spatial Olfactory Memory and Spatial Olfactory Navigation, Assessed with a Variant of Corsi Test, Is Modulated by Gender and Sporty Activity	Y	153	0	92	60.1307	22.6	4.3		NA	NA	only non-athletic	Odor-place association	Olfactory Corsi Block Tapping Test	Paper	tissue paper	At the table/board	2D: wooden blocks set up on the table with odorant tissues laying on them	Y	9	Acetophonene (solvent), carvone (mint), cinnamaldehyde (cinnamon), eucalyptol (eucalyptus), eugenol (cloves) geraniol (geranium), hexanal (grass), isoamyl acetate (banana), phenethyl alcohol (rose)	solvent;mint;cinnamon;eucalyptus;cloves;geranium;grass;banana;rose	none	unclear; participants asked to label odors in SOCBTT after getting a list of labels	NA	N; no object-place, corsi test		visual CBTT and semantic-olfactory CBTT	vision, olfaction x semantics
Invitto, et al., (2022) athletes	2022	Invitto, S.; Accogli, G.; Leucci, M.; Salonna, M.; Serio, T.; Fancello, F.; Ciccarese, V.; Lankford, D.	Spatial Olfactory Memory and Spatial Olfactory Navigation, Assessed with a Variant of Corsi Test, Is Modulated by Gender and Sporty Activity	Y	83	0	29	34.9398	22.4	5.5		NA	NA	athletes	Odor-place association	Olfactory Corsi Block Tapping Test	Paper	tissue paper	At the table/board	2D: wooden blocks set up on the table with odorant tissues laying on them	Y	9	Acetophonene (solvent), carvone (mint), cinnamaldehyde (cinnamon), eucalyptol (eucalyptus), eugenol (cloves) geraniol (geranium), hexanal (grass), isoamyl acetate (banana), phenethyl alcohol (rose)	solvent;mint;cinnamon;eucalyptus;cloves;geranium;grass;banana;rose	none	unclear; participants asked to label odors in SOCBTT after getting a list of labels	NA	N; no object-place, corsi test		visual CBTT and semantic-olfactory CBTT	vision, olfaction x semantics
Invitto, et al., (2022) total	2022	Invitto, S.; Accogli, G.; Leucci, M.; Salonna, M.; Serio, T.; Fancello, F.; Ciccarese, V.; Lankford, D.	Spatial Olfactory Memory and Spatial Olfactory Navigation, Assessed with a Variant of Corsi Test, Is Modulated by Gender and Sporty Activity	Y	236	0	NA	#VALUE!	22.4	5.5		18	40	athletes	Odor-place association	Olfactory Corsi Block Tapping Test	Paper	tissue paper	At the table/board	2D: wooden blocks set up on the table with odorant tissues laying on them	Y	9	Acetophonene (solvent), carvone (mint), cinnamaldehyde (cinnamon), eucalyptol (eucalyptus), eugenol (cloves) geraniol (geranium), hexanal (grass), isoamyl acetate (banana), phenethyl alcohol (rose)	solvent;mint;cinnamon;eucalyptus;cloves;geranium;grass;banana;rose	none	unclear; participants asked to label odors in SOCBTT after getting a list of labels	NA	N; no object-place, corsi test		visual CBTT and semantic-olfactory CBTT	vision, olfaction x semantics
Jacobs, et al., 2015	2015	Jacobs, L.F.; Arter, J.; Cook, A.; Sulloway, F.J.	Olfactory orientation and navigation in humans	Y	45	0	26	57.7778	21.8	3.3		NA	NA		Odor-cued navigation	finding location based on odor gradient in the room	Diffused in air	smells distributed in containers on the edges of the room	Walking inside of the room	3D: people had to navigate to the location they remembered based on smell intensity	Y	3	sweet birch oil (Betula lenta), anise oil (Pimpinella anisum), and clovebud oil(Eugenia caryophyllata)	sweet birch oil;anise oil;clove bud oil	none	unclear; not reported	NA	N;	Santa Barbara Sense of Direction Scale	Task Validation condition (visual cues only) and Control condition (no visual, olfactory or auditory cues)	vision and none
Olofsson, et al., (2020) olfactory training	2020	Olofsson, J.K.; Ekström, I.; Lindström, J.; Syrjänen, E.; Stigsdotter-Neely, A.; Nyberg, L.; Jonsson, S.; Larsson, M.	Smell-based memory training: Evidence of Olfactory learning and transfer to the visual domain	Y	41	0	27.06	66	25.6	5		NA	NA	olfactory group, we can take both groups, since visual group also did olfactory memory test	Odor-place association	olfactory memory game, match two pairs of odors	Containers	tin cans	At the table/board	2D: 24 tin squares arranged in 4x6 grid	Y	24: 12 per subject	almond black tea, wild strawberry black tea, liquorice black tea, cardamom black tea, vanilla black tea, milk and green tea (oolong), rose bergamot black tea, peppermint, eucalyptus ginger green tea, lemon black tea, lavender bergamott black tea, mango passion fruit black tea; coconut black tea, rhubarb cream black tea, smoke black tea, cinnamon black tea, coffee, chocolate black tea, ginger blac…	almond;wild strawberry;liquorice;cardamon;vanilla;milk and green tea;rose;peppermint;eucalyptus;lemon;lavender;mango and passion fruit;coconut;rhubarb;smoke;cinnamon;coffee;chocolate;ginger;mulberry;lime;camomile;orange;jasmine	none	unclear; not reported	N	N; not easy to label - language symbols	odor threshold, discrimination, identification, naming, self-rated motivation and enjoyment, perceived difficulty	visual memory game	vision
Olofsson, et al., (2020) visual training	2020	Olofsson, J.K.; Ekström, I.; Lindström, J.; Syrjänen, E.; Stigsdotter-Neely, A.; Nyberg, L.; Jonsson, S.; Larsson, M.	Smell-based memory training: Evidence of Olfactory learning and transfer to the visual domain	Y	31	0	22.01	71	27	7.5		NA	NA	visual group, we can take both groups, since visual group also did olfactory memory test	Odor-place association	olfactory memory game, match two pairs of odors	Containers	tin cans	At the table/board	2D: 24 tin squares arranged in 4x6 grid	Y	24: 12 per subject	almond black tea, wild strawberry black tea, liquorice black tea, cardamom black tea, vanilla black tea, milk and green tea (oolong), rose bergamot black tea, peppermint, eucalyptus ginger green tea, lemon black tea, lavender bergamott black tea, mango passion fruit black tea; coconut black tea, rhubarb cream black tea, smoke black tea, cinnamon black tea, coffee, chocolate black tea, ginger blac…	almond;wild strawberry;liquorice;cardamon;vanilla;milk and green tea;rose;peppermint;eucalyptus;lemon;lavender;mango and passion fruit;coconut;rhubarb;smoke;cinnamon;coffee;chocolate;ginger;mulberry;lime;camomile;orange;jasmine	none	unclear; not reported	N	N; not easy to label - language symbols	odor threshold, discrimination, identification, naming, self-rated motivation and enjoyment, perceived difficulty	visual memory game	vision
Plailly, et al., 2019	2019	Plailly, J.; Villalba, M.; Vallat, R.; Nicolas, A.; Ruby, P.	Incorporation of fragmented visuo-olfactory episodic memory into dreams and its association with memory performance	Y	32	0	24	75	21.94	2.18		NA	NA		Odor-place association	Do you recognize the smell? Select a context. Select a circle.	Olfactometer	olfactometer	On screen	2D: Three landscape pictures (a desert landscape, a coastal cliff, and a lavender field). For each, three spatial locations marked with yellow circles. Total of 9 non-overlapping spatial locations. Whenever the participants clicked on a circle, the odor stimulus was delivered at the beginning of the subsequent expiration.	N	18: 9 per participant	2-Heptanone, 9-decen-1-ol, basil, butanol, birch oil, carrot, cis-3-hexenyl salicylate, citronellol, dihydromyrcenol, ethyl acetyl acetate, linalyl acetate, methyl octane carbonate, musk, rosemarel, rose oxide, stemone, tobacco and tomato	2-heptatone;9-decen-1-ol;basil;butanol;birch oil;carrot;cis-3-hexenyl salicytate;citronellol;dihydromyrcenol;ethyl acetyl acetate;linalyl acetate;methyl octane carbonate;musk;rosemarel;rose oxide;stemone;tobacco;tomato	each odor could be a target or distractor, randomized across participants	N; odors chosen for their reported low identifiability	not relevant	not relevant	odor intensity, pleasantness, and familiarity; questionnaire about the study
Saive, et al., 2013; Study 1	2013	Saive, A.-L.; Ravel, N.; Thévenet, M.; Royet, J.-P.; Plailly, J.	A novel experimental approach to episodic memory in humans based on the privileged access of odors to memories	Y	22	0	14	63.6364	22.6	7.9		NA	NA		Odor-place association	Do you recognize the smell? Place it on a correct spot and indicate the correct visual landscape	Containers	brown glass containers	Combined table and screen	2D: Before the screen - 36 (6x6) spots, used only 18 front sponts (3x6). 9 spots were targets, 9 were distractors. On screen - three target landscape pictures (a cliff, a lavender field, a desert) and three matched distractor landscapes.	N	18: 9 targets, 9 distractors	Sandalore, rose oxide, stemone, styrallyl acetate, carrot, butanol, dihydromyrcenol, cis-3-hexenyl salicytate, methyl octine carbonate ; citronellol, isobutyl quinoline 54, linalyl acetate, nonanal, turpentine, ethyl acetoacetate, basilic (comoros, EO), allyl amyl glycolate, rosemarel	sandalore;rose oxide;stemone;styrallyl acetate;carrot;butanol;dihydromyrcenol;cis-3-hexenyl salicytate;methyl octine carbonate	cintronellol;isobutyl quinoline 54;linalyl acetate;nonanal;turpentine;ethylacetoacetate;basilic;allyl amyl glycolate;rosemarel	N; odors chosen for their reported low familiarity and identifiablity	not relevant	not relevant	odor recognition task
Saive, et al., (2013; Study 2) odor set 1	2013	Saive, A.-L.; Ravel, N.; Thévenet, M.; Royet, J.-P.; Plailly, J.	A novel experimental approach to episodic memory in humans based on the privileged access of odors to memories	Y	10	0	8	80	20.6	2.07		NA	NA	estimated in R	Odor-place association	Do you recognize the smell? Place it on a correct spot and indicate the correct visual landscape	Containers	brown glass containers	Combined table and screen	2D: Before the screen - 36 (6x6) spots, used only 18 front sponts (3x6). 9 spots were targets, 9 were distractors. On screen - three target landscape pictures (a cliff, a lavender field, a desert) and three matched distractor landscapes.	N	18: 9 targets, 9 distractors targets and distractos set swapped for different groups	Sandalore, rose oxide, stemone, styrallyl acetate, carrot, butanol, dihydromyrcenol, cis-3-hexenyl salicytate, methyl octine carbonate ; citronellol, Prune aroma, linalyl acetate, nonanal, turpentine, ethyl acetoacetate, basilic (comoros, EO), allyl amyl glycolate, rosemarel	sandalore;rose oxide;stemone;styrallyl acetate;carrot;butanol;dihydromyrcenol;cis-3-hexenyl salicytate;methyl octine carbonate	cintronellol;prune aroma;linalyl acetate;nonanal;turpentine;ethylacetoacetate;basilic;allyl amyl glycolate;rosemarel	N; odors chosen for their reported low familiarity and identifiablity	not relevant	not relevant	odor recognition task
Saive, et al., (2013; Study 2) odor set 2	2013	Saive, A.-L.; Ravel, N.; Thévenet, M.; Royet, J.-P.; Plailly, J.	A novel experimental approach to episodic memory in humans based on the privileged access of odors to memories	Y	10	0	5	50	20.4	1.71		NA	NA	estimated in R	Odor-place association	Do you recognize the smell? Place it on a correct spot and indicate the correct visual landscape	Containers	brown glass containers	Combined table and screen	2D: Before the screen - 36 (6x6) spots, used only 18 front sponts (3x6). 9 spots were targets, 9 were distractors. On screen - three target landscape pictures (a cliff, a lavender field, a desert) and three matched distractor landscapes.	N	18: 9 targets, 9 distractors targets and distractos set swapped for different groups	Sandalore, rose oxide, stemone, styrallyl acetate, carrot, butanol, dihydromyrcenol, cis-3-hexenyl salicytate, methyl octine carbonate ; citronellol, Prune aroma, linalyl acetate, nonanal, turpentine, ethyl acetoacetate, basilic (comoros, EO), allyl amyl glycolate, rosemarel	cintronellol;prune aroma;linalyl acetate;nonanal;turpentine;ethylacetoacetate;basilic;allyl amyl glycolate;rosemarel	sandalore;rose oxide;stemone;styrallyl acetate;carrot;butanol;dihydromyrcenol;cis-3-hexenyl salicytate;methyl octine carbonate	N; odors chosen for their reported low familiarity and identifiablity	not relevant	not relevant	odor recognition task
Saive, et al., 2013; Study 2	2013	Saive, A.-L.; Ravel, N.; Thévenet, M.; Royet, J.-P.; Plailly, J.	A novel experimental approach to episodic memory in humans based on the privileged access of odors to memories	Y	20	0	13	65	NA	NA		NA	NA	estimated in R	Odor-place association	Do you recognize the smell? Place it on a correct spot and indicate the correct visual landscape	Containers	brown glass containers	Combined table and screen	2D: Before the screen - 36 (6x6) spots, used only 18 front sponts (3x6). 9 spots were targets, 9 were distractors. On screen - three target landscape pictures (a cliff, a lavender field, a desert) and three matched distractor landscapes.	N	18: 9 targets, 9 distractors targets and distractos set swapped for different groups	Sandalore, rose oxide, stemone, styrallyl acetate, carrot, butanol, dihydromyrcenol, cis-3-hexenyl salicytate, methyl octine carbonate ; citronellol, Prune aroma, linalyl acetate, nonanal, turpentine, ethyl acetoacetate, basilic (comoros, EO), allyl amyl glycolate, rosemarel	sandalore;rose oxide;stemone;styrallyl acetate;carrot;butanol;dihydromyrcenol;cis-3-hexenyl salicytate;methyl octine carbonate;cintronellol;prune aroma;linalyl acetate;nonanal;turpentine;ethylacetoacetate;basilic;allyl amyl glycolate;rosemarel	sandalore;rose oxide;stemone;styrallyl acetate;carrot;butanol;dihydromyrcenol;cis-3-hexenyl salicytate;methyl octine carbonate;cintronellol;prune aroma;linalyl acetate;nonanal;turpentine;ethylacetoacetate;basilic;allyl amyl glycolate;rosemarel	N; odors chosen for their reported low familiarity and identifiablity	N	SOMEWHAT; all dificult to label/identify	odor recognition task
Schifferstein, et al., (2009) olfactory	2009	Schifferstein, H.N.J.; Smeets, M.A.; Postma, A.	Comparing location memory for 4 sensory modalities	Y	20	0	between 7 and 9	NA	NA	NA		NA	NA	20 per modality, together 7-9 females in each group	Odor-place association	Walk around the room and memorize location of odors, then take a cube with an odor and place it on its correct location	Containers	SensaCube with Sorbarods	Walking inside of the room	2D: 10 different locations with cubes, within the cubes were the sorbarods with odorants.	N	20: 10 targets, 10 distractors	Methyl nonyl ketone, petiole 10%, jasmopyrane forte, elinthaal 1%, styrallyl acetate, cyclamal 10%, cytronellyl acetate, ionone alpha, gyrane, florocyclene ; alcohol C8, ethyl hexanoate, methyl anthranilate 10%, phenyl ethyl methyl ether 10%, phenyl acetaldehyde dimethyl acetal 10%, para cresyl methyl ether, nopylacetate, alicate, anther, pelargene	methyl nonyl ketone;petiole 10%;jasmopyrane forte;elinthaal 1%;styrallyl acetate;cyclamal 10%;cytronellyl acetate;ionone alpha;gyrane;florocyclene ether;nopylacetate;alicate;anther;pelargene	alcohol C8;ethyl hexanoate;methyl anthranilate 10%;phenyl ethyl methyl ether 10%;phenyl acetaldehyde dimethyl acetal 10%;para cresyl methyl	N; odors chosen for their low identifiablity	N	SOMEWHAT; all dificult to label/identify	odor recognition task	visual, auditory and tactile conditions	vision, hearing, haptic
Schifferstein, et al., (2009) visual	2009	Schifferstein, H.N.J.; Smeets, M.A.; Postma, A.	Comparing location memory for 4 sensory modalities	Y	20	0	between 7 and 9	NA	NA	NA		NA	NA	20 per modality, together 7-9 females in each group	Odor-place association	Walk around the room and memorize location of odors, then take a cube with an odor and place it on its correct location	Containers	SensaCube with Sorbarods	Walking inside of the room	2D: 10 different locations with cubes, within the cubes were the sorbarods with odorants.	N	20: 10 targets, 10 distractors	Methyl nonyl ketone, petiole 10%, jasmopyrane forte, elinthaal 1%, styrallyl acetate, cyclamal 10%, cytronellyl acetate, ionone alpha, gyrane, florocyclene ; alcohol C8, ethyl hexanoate, methyl anthranilate 10%, phenyl ethyl methyl ether 10%, phenyl acetaldehyde dimethyl acetal 10%, para cresyl methyl ether, nopylacetate, alicate, anther, pelargene	methyl nonyl ketone;petiole 10%;jasmopyrane forte;elinthaal 1%;styrallyl acetate;cyclamal 10%;cytronellyl acetate;ionone alpha;gyrane;florocyclene ether;nopylacetate;alicate;anther;pelargene	alcohol C8;ethyl hexanoate;methyl anthranilate 10%;phenyl ethyl methyl ether 10%;phenyl acetaldehyde dimethyl acetal 10%;para cresyl methyl	N; odors chosen for their low identifiablity	N	SOMEWHAT; all dificult to label/identify	odor recognition task	visual, auditory and tactile conditions	vision, hearing, haptic
Schifferstein, et al., (2009) auditory	2009	Schifferstein, H.N.J.; Smeets, M.A.; Postma, A.	Comparing location memory for 4 sensory modalities	Y	20	0	between 7 and 9	NA	NA	NA		NA	NA	20 per modality, together 7-9 females in each group	Odor-place association	Walk around the room and memorize location of odors, then take a cube with an odor and place it on its correct location	Containers	SensaCube with Sorbarods	Walking inside of the room	2D: 10 different locations with cubes, within the cubes were the sorbarods with odorants.	N	20: 10 targets, 10 distractors	Methyl nonyl ketone, petiole 10%, jasmopyrane forte, elinthaal 1%, styrallyl acetate, cyclamal 10%, cytronellyl acetate, ionone alpha, gyrane, florocyclene ; alcohol C8, ethyl hexanoate, methyl anthranilate 10%, phenyl ethyl methyl ether 10%, phenyl acetaldehyde dimethyl acetal 10%, para cresyl methyl ether, nopylacetate, alicate, anther, pelargene	methyl nonyl ketone;petiole 10%;jasmopyrane forte;elinthaal 1%;styrallyl acetate;cyclamal 10%;cytronellyl acetate;ionone alpha;gyrane;florocyclene ether;nopylacetate;alicate;anther;pelargene	alcohol C8;ethyl hexanoate;methyl anthranilate 10%;phenyl ethyl methyl ether 10%;phenyl acetaldehyde dimethyl acetal 10%;para cresyl methyl	N; odors chosen for their low identifiablity	N	SOMEWHAT; all dificult to label/identify	odor recognition task	visual, auditory and tactile conditions	vision, hearing, haptic
Schifferstein, et al., (2009) tactile	2009	Schifferstein, H.N.J.; Smeets, M.A.; Postma, A.	Comparing location memory for 4 sensory modalities	Y	20	0	between 7 and 9	NA	NA	NA		NA	NA	20 per modality, together 7-9 females in each group	Odor-place association	Walk around the room and memorize location of odors, then take a cube with an odor and place it on its correct location	Containers	SensaCube with Sorbarods	Walking inside of the room	2D: 10 different locations with cubes, within the cubes were the sorbarods with odorants.	N	20: 10 targets, 10 distractors	Methyl nonyl ketone, petiole 10%, jasmopyrane forte, elinthaal 1%, styrallyl acetate, cyclamal 10%, cytronellyl acetate, ionone alpha, gyrane, florocyclene ; alcohol C8, ethyl hexanoate, methyl anthranilate 10%, phenyl ethyl methyl ether 10%, phenyl acetaldehyde dimethyl acetal 10%, para cresyl methyl ether, nopylacetate, alicate, anther, pelargene	methyl nonyl ketone;petiole 10%;jasmopyrane forte;elinthaal 1%;styrallyl acetate;cyclamal 10%;cytronellyl acetate;ionone alpha;gyrane;florocyclene ether;nopylacetate;alicate;anther;pelargene	alcohol C8;ethyl hexanoate;methyl anthranilate 10%;phenyl ethyl methyl ether 10%;phenyl acetaldehyde dimethyl acetal 10%;para cresyl methyl	N; odors chosen for their low identifiablity	N	SOMEWHAT; all dificult to label/identify	odor recognition task	visual, auditory and tactile conditions	vision, hearing, haptic
Schifferstein, et al., 2009	2009	Schifferstein, H.N.J.; Smeets, M.A.; Postma, A.	Comparing location memory for 4 sensory modalities	Y	80	0	32	40	M = 21,8 (17-35) male, M = 20,4 (18-25) female	M = 21,8 (17-35) male, M = 20,4 (18-25) female	M = 21,8 (17-35) male, M = 20,4 (18-25) female	17	35	20 per modality, together 7-9 females in each group	Odor-place association	Walk around the room and memorize location of odors, then take a cube with an odor and place it on its correct location	Containers	SensaCube with Sorbarods	Walking inside of the room	2D: 10 different locations with cubes, within the cubes were the sorbarods with odorants.	N	20: 10 targets, 10 distractors	Methyl nonyl ketone, petiole 10%, jasmopyrane forte, elinthaal 1%, styrallyl acetate, cyclamal 10%, cytronellyl acetate, ionone alpha, gyrane, florocyclene ; alcohol C8, ethyl hexanoate, methyl anthranilate 10%, phenyl ethyl methyl ether 10%, phenyl acetaldehyde dimethyl acetal 10%, para cresyl methyl ether, nopylacetate, alicate, anther, pelargene	methyl nonyl ketone;petiole 10%;jasmopyrane forte;elinthaal 1%;styrallyl acetate;cyclamal 10%;cytronellyl acetate;ionone alpha;gyrane;florocyclene ether;nopylacetate;alicate;anther;pelargene	alcohol C8;ethyl hexanoate;methyl anthranilate 10%;phenyl ethyl methyl ether 10%;phenyl acetaldehyde dimethyl acetal 10%;para cresyl methyl	N; odors chosen for their low identifiablity	N	SOMEWHAT; all dificult to label/identify	odor recognition task	visual, auditory and tactile conditions	vision, hearing, haptic
Olofsson, et al., 2017	2017	Jonas K. Olofsson1, Simon Niedenthal2, Marie Ehrndal1, Marta Zakrzewska1, Andreas Wartel1, and Maria Larsson1	Beyond Smell-O-Vision: Possibilities for Smell-Based Digital Media	N	15	0	9	60	27.7	9.3		NA	NA		Odor-place association	digital olfactory memory game, match two pairs of odors	Olfactometer	olfactometer	On screen	2D: 32 white squares in a grid pattern, when clicked on - smell is released	Y		NA	NA	NA	unclear;	unclear (symbols)	N; symbols I guess cant match any odors?	odor quality discrimination and odor indentification (Sniffin' Sticks), odor naming task, odor recognition memory, visual working memory tasks (2-back task, and modified Corsi block-tapping task)	digital visual memory game	vision
Raithel, et al., 2023	2023	Clara U. Raithel, Alexander J. Miller, Russell A. Epstein, Thorsten Kahnt, Jay A. Gottfried	Recruitment of grid-like responses in human entorhinal and piriform cortices by odor landmark-based navigation	Y	28	0	13	46.4286	25.69	4.88		18	38		Odor-cued navigation	using smells as landmarks to navigate to another smell (e.g., find vanilla smell, using other smell clouds to navigate)	Olfactometer	olfactometer	On screen	3D: navigating inside of a virtual arena to the memorized locations while using odors as cues	Y	8	eucalyptus, orange, vanilla, rose, baby powder, banana, peanut butter, almond	eucalyptus;orange;vanilla;rose;baby powder;banana;peanut butter;almond	none	unclear; odors chosen for familiarity	not relevant	not relevant	odor intensity, pleasantness, familiarity, odor naming, identification, discrimination
Takahashi, 2003; Study 1	2003	Takahashi M.	Recognition of Odors and Identification of Sources	N	40	0	40	100	NA	NA		19	25	estimated in R	Odor-place association	remember in which room was the odor	Paper	blotting paper used in the perfume industry	Walking between the rooms	3D: three rooms, pariticipants were taken to two of them and aske dto remember the smells in the room	Y/N	20: two sets of targets and distractors	targets: super sandalore, woody flor, geraniol, eugenol, L-citronellal, cis-jasmon, lilial, terpineol sp, aldehyde C14, benzaldehyde; distractors: alpha-irone, nootkattone, DL-roe oxide, alcohol C-9, cinnamic aldehyde, beta-damascone, leaf acetal, linalool, lactone of cis-jasmon, L-carvone	super sandalore;woody flor;geraniol;eugeniol;l-citronellal;cis-jasmon;lilial;terpineol sp;aldehyde C-14;benzaldehyde	alpha-irone;nootkattone;dl-rose oxide;alcohol C-9;cinnamic aldehyde;beta-damascone;leaf acetal;linalool;lactone of cis-jasmon;l-carvone	N; odors labeled as "unfamiliar" shouldnt be identifiable?	not relevant	not relevant	odor recognition memory task
Takahashi, 2003; Study 2	2003	Takahashi M.	Recognition of Odors and Identification of Sources	N	40	0	40	100	NA	NA		19	20	estimated in R	Odor-place association	remember in which room was the odor	Paper	blotting paper used in the perfume industry	Walking between the rooms	3D: three rooms, pariticipants were taken to two of them and aske dto remember the smells in the room	Y/N	20: two sets of targets and distractors	targets: super sandalore, woody flor, geraniol, eugenol, L-citronellal, cis-jasmon, lilial, terpineol sp, aldehyde C14, benzaldehyde; distractors: alpha-irone, nootkattone, DL-roe oxide, alcohol C-9, cinnamic aldehyde, beta-damascone, leaf acetal, linalool, lactone of cis-jasmon, L-carvone	super sandalore;woody flor;geraniol;eugeniol;l-citronellal;cis-jasmon;lilial;terpineol sp;aldehyde C-14;benzaldehyde	alpha-irone;nootkattone;dl-rose oxide;alcohol C-9;cinnamic aldehyde;beta-damascone;leaf acetal;linalool;lactone of cis-jasmon;l-carvone	N; odors labeled as "unfamiliar" shouldnt be identifiable?	not relevant	not relevant	odor recognition memory task
Saive, et al., 2014	2014	Saive, A.-L., Royet, J.-P., Ravel, N., Thévenet, M., Garcia, S., & Plailly, J.	A unique memory process modulated by emotion underpins successful odor recognition and episodic retrieval in humans.	N	25	0	13	52	21.4	2.1		NA	NA		Odor-place association	Do you recognize the smell? Select a context. Select a circle.	Olfactometer	olfactometer	On screen	2D: Three landscape pictures (a coastal cliff, a lavender field, a mountain). For each, 9 spatial locations, out of which 3 marked with yellow circles to indicate that they contain odors. Total of 9 non-overlapping spatial locations.	N	18: two sets of 9	Set 1 was composed of butanol, calone, carrot, cis-3-hexenyl salicylate, dihydromyrcenol, methyl octine carbonate, musk, rosemarel and stemone. Set 2 was composed of allyl amyl glycolate, basil, birch oil, citronellol, ethyl acetyl acetate, linalyl acetate, rose oxide, styrallyl acetate and tobacco.	butanol;calone;carrot;cis-3-hexenyl salicytate;dihydromyrcenol;methyl octine;carbonate;musk;rosemarel;stemone;allyl amyl glycolate;basil;birch oil;citronellol;ethyl acetyl acetate;linalyl acetate;rose oxide;styrallyl acetate;tobacco	each odor could be a target or distractor, counterbalanced across two participants' groups	N; odors chosen for their reported low familiarity and identifiablity	not relevant	not relevant	odor recognition task, odor intensity, preasantness, familiarity
Saive, et al., 2015	2015	Saive, A.-L., Royet, J.-P., Garcia, S., Thévenet, M., & Plailly, J.	“What-Where-Which” Episodic Retrieval Requires Conscious Recollection and Is Promoted by Semantic Knowledge.	N	23	0	15	65.2174	21.9	2.02		NA	NA		Odor-place association	Do you recognize the smell? Select a context. Select a circle.	Olfactometer	olfactometer	On screen	2D: Three landscape pictures (a coastal cliff, a countryside, a mountain). For each, 3 spatial locations marked with yellow circles to indicate that they contain odors. Total of 9 non-overlapping spatial locations.	N	18: two sets of 9	Set 1 consisted of butanol, carrot, cis-3-hexenyl salicylate, dihydromyrcenol, heptanon, methyl octine carbonate, musk, rosemarel and stemone. Set 2 consisted of 9-decen-1-ol, basil, birch oil, citronellol, ethyl acetyl acetate, linalyl acetate, rose oxide, tobacco and tomato.	butanol;carrot;cis-3-hexenyl salicytate;dihydromyrcenol;heptanon;methyl octine carbonate;musk;rosemarel;stemone;9-decen-1-ol;basil;birch oil;citronellol;ethyl acetyl acetate;linalyl acetate;rose oxide;tobacco;tomato	each odor could be a target or distractor, counterbalanced across two participants' groups	N; odors chosen for their reported low familiarity and identifiablity	not relevant	not relevant	odor recognition task, odor intensity, preasantness, familiarity
Rey, et al., 2023	2023	Rey, L., Désoche, C., Saive, A.-L., Thévenet, M., Garcia, S., Tillmann, B., & Plailly, J.	Episodic memory and recognition are influenced by cues’ sensory modality: Comparing odours, music and faces using virtual reality	N	54	0	31	57.4074	22.8	2.3		NA	NA		Odor-place association	Do you recognize the smell? Do you remember the context? Enter a room. Select a box	Olfactometer	olfactometer	On screen	3D: Three rooms, three boxes in each room presented on computer screen	N	18 per sensory modality: two sets of 9	Set 1 was composed of Carrot (GivaudanRoure, Vernier, Suisse), Cis-3-hexenyl salicylate (Créations aromatiques, Neuilly-Sur-Seine, France), Daffodil (Givaudan-Roure), Lovely Ion (EmoSens, Lyon, France), Methyl octine carbonate (Créations aromatiques), Musk (Givaudan-Roure), Secret de Hammam (EmoSens), Stemone (Créations aromatiques) and Teck Lounge (EmoSens). Set 2 was composed of 9-decen-1-ol (S…	carrot;cis-3-hexenyl salicytate;daffodil;lovely lon;methyl octine carbonate;musk;secret de hammam;stemone;teck lounge;9-decen-1-ol;basil;bien-etre;birch oil;citronellol;linalyl acetate;osmose;tobacco;tomato	each odor could be a target or distractor, counterbalanced across two participants' groups	N; odors nearly unidentifiable and moderatly familiar	SOMEWHAT (faces)	SOMEWHAT; all dificult to label/identify	odor recognition task, odor intensity, preasantness, familiarity	visual and auditory	vision and hearing
Schwarz & Hamburger, (2023b) visual	2023	Schwarz, M., & Hamburger, K.	Memory effects of visual and olfactory landmark information in human wayfinding	N	27	NA	NA	NA	NA	NA		NA	NA	divided into two groups	Odor-cued navigation	wayfinding with odor cues (olfactory maze) or visual cues (visual maze)	Containers	experimenter held in hand	Virtual Reality	3D: VR build with minecraft presented through head mounted display	unclear	18 landmarks + 18 distractors	Landmarks: Fish, Salami pizza, Nail polish, Alcohol, Pineapple, Gras, Aniseed, Fresh Laundry, EucalyptusPepper, Curry, Citron, Vanilla, Aftershave, Tangerine, Strawberry, Basil, Cocoa; Distractors: Garlic, Vinegar, Leather, Spruce needle, Peanut, Frankincense, Coke, Lavender, Melon, Clove,Peppermint, Coconut, Banana, Apple, Rose, Cinnamon, Licorice, Black Tea	fish;salami pizza;nail polish;alcohol;pineapple;grass;aniseed;fresh laundry;eucalyptus;pepper;curry;citron;vanilla;aftershave;tangerine;strawberry;basil;cocoa	garlic;vinegar;leather;spruce needle;peanut;frankincense;coke;lavender;melon;clove;peppermint;coconut;banana;apple;rose;cinnamon;licorice;black tea	unclear; not reported	Y	Y; photos of these objects	odor recognition task	visual	vision
Schwarz & Hamburger, (2023b) olfactory	2023	Schwarz, M., & Hamburger, K.	Memory effects of visual and olfactory landmark information in human wayfinding	N	25	NA	NA	NA	NA	NA		NA	NA	divided into two groups	Odor-cued navigation	wayfinding with odor cues (olfactory maze) or visual cues (visual maze)	Containers	experimenter held in hand	Virtual Reality	3D: VR build with minecraft presented through head mounted display	unclear	18 landmarks + 18 distractors	Landmarks: Fish, Salami pizza, Nail polish, Alcohol, Pineapple, Gras, Aniseed, Fresh Laundry, EucalyptusPepper, Curry, Citron, Vanilla, Aftershave, Tangerine, Strawberry, Basil, Cocoa; Distractors: Garlic, Vinegar, Leather, Spruce needle, Peanut, Frankincense, Coke, Lavender, Melon, Clove,Peppermint, Coconut, Banana, Apple, Rose, Cinnamon, Licorice, Black Tea	fish;salami pizza;nail polish;alcohol;pineapple;grass;aniseed;fresh laundry;eucalyptus;pepper;curry;citron;vanilla;aftershave;tangerine;strawberry;basil;cocoa	garlic;vinegar;leather;spruce needle;peanut;frankincense;coke;lavender;melon;clove;peppermint;coconut;banana;apple;rose;cinnamon;licorice;black tea	unclear; not reported	Y	Y; photos of these objects	odor recognition task	visual	vision
Schwarz & Hamburger, 2023b	2023	Schwarz, M., & Hamburger, K.	Memory effects of visual and olfactory landmark information in human wayfinding	N	52	1	37	71.1538	25.47	9.68		19	62	divided into two groups	Odor-cued navigation	wayfinding with odor cues (olfactory maze) or visual cues (visual maze)	Containers	experimenter held in hand	Virtual Reality	3D: VR build with minecraft presented through head mounted display	unclear	18 landmarks + 18 distractors	Landmarks: Fish, Salami pizza, Nail polish, Alcohol, Pineapple, Gras, Aniseed, Fresh Laundry, EucalyptusPepper, Curry, Citron, Vanilla, Aftershave, Tangerine, Strawberry, Basil, Cocoa; Distractors: Garlic, Vinegar, Leather, Spruce needle, Peanut, Frankincense, Coke, Lavender, Melon, Clove,Peppermint, Coconut, Banana, Apple, Rose, Cinnamon, Licorice, Black Tea	fish;salami pizza;nail polish;alcohol;pineapple;grass;aniseed;fresh laundry;eucalyptus;pepper;curry;citron;vanilla;aftershave;tangerine;strawberry;basil;cocoa	garlic;vinegar;leather;spruce needle;peanut;frankincense;coke;lavender;melon;clove;peppermint;coconut;banana;apple;rose;cinnamon;licorice;black tea	unclear; not reported	Y	Y; photos of these objects	odor recognition task	visual	vision
Schwarz & Hamburger, (2023a) visual	2023	Schwarz, M., & Hamburger, K.	Implicit versus explicit processing of visual, olfactory, and multimodal landmark information in human wayfinding	N	18	0	NA	NA	NA	NA		NA	NA	divided pseudo-randomly across three conditions olfactory unimodal: n = 16, visual unimodal: n = 18, visual × olfactory multimodal:n = 18	Odor-cued navigation	wayfinding with odor cues (olfactory maze), visual cues (visual maze), or olfacto-visual	Containers	experimenter held in hand	Virtual Reality	3D: VR build with minecraft presented through head mounted display	Y	18 landmarks + 18 distractors	Landmarks: Fish, Salami pizza, Nail polish, Alcohol, Pineapple, Gras, Aniseed, Fresh Laundry, Eucalyptus Pepper, Curry, Citron, Vanilla, Aftershave, Tangerine, Strawberry, Basil, Cocoa; Distractors: Garlic, Vinegar, Leather, Spruce needle, Peanut, Frankincense, Coke, Lavender, Melon, Clove, Peppermint, Coconut, Banana, Apple, Rose, Cinnamon, Licorice, Black Tea	fish;salami pizza;nail polish;alcohol;pineapple;grass;aniseed;fresh laundry;eucalyptus;pepper;curry;citron;vanilla;aftershave;tangerine;strawberry;basil;cocoa	garlic;vinegar;leather;spruce needle;peanut;frankincense;coke;lavender;melon;clove;peppermint;coconut;banana;apple;rose;cinnamon;licorice;black tea	unclear; not reported	Y	Y; photos of these objects	odor recognition task	visual and olfacto-visual	vision, vision x olfaction
Schwarz & Hamburger, (2023a) olfactory	2023	Schwarz, M., & Hamburger, K.	Implicit versus explicit processing of visual, olfactory, and multimodal landmark information in human wayfinding	N	16	0	NA	NA	NA	NA		NA	NA	divided pseudo-randomly across three conditions olfactory unimodal: n = 16, visual unimodal: n = 18, visual × olfactory multimodal:n = 18	Odor-cued navigation	wayfinding with odor cues (olfactory maze), visual cues (visual maze), or olfacto-visual	Containers	experimenter held in hand	Virtual Reality	3D: VR build with minecraft presented through head mounted display	Y	18 landmarks + 18 distractors	Landmarks: Fish, Salami pizza, Nail polish, Alcohol, Pineapple, Gras, Aniseed, Fresh Laundry, Eucalyptus Pepper, Curry, Citron, Vanilla, Aftershave, Tangerine, Strawberry, Basil, Cocoa; Distractors: Garlic, Vinegar, Leather, Spruce needle, Peanut, Frankincense, Coke, Lavender, Melon, Clove, Peppermint, Coconut, Banana, Apple, Rose, Cinnamon, Licorice, Black Tea	fish;salami pizza;nail polish;alcohol;pineapple;grass;aniseed;fresh laundry;eucalyptus;pepper;curry;citron;vanilla;aftershave;tangerine;strawberry;basil;cocoa	garlic;vinegar;leather;spruce needle;peanut;frankincense;coke;lavender;melon;clove;peppermint;coconut;banana;apple;rose;cinnamon;licorice;black tea	unclear; not reported	Y	Y; photos of these objects	odor recognition task	visual and olfacto-visual	vision, vision x olfaction
Schwarz & Hamburger, (2023a) olfacto-visual	2023	Schwarz, M., & Hamburger, K.	Implicit versus explicit processing of visual, olfactory, and multimodal landmark information in human wayfinding	N	18	0	NA	NA	NA	NA		NA	NA	divided pseudo-randomly across three conditions olfactory unimodal: n = 16, visual unimodal: n = 18, visual × olfactory multimodal:n = 18	Odor-cued navigation	wayfinding with odor cues (olfactory maze), visual cues (visual maze), or olfacto-visual	Containers	experimenter held in hand	Virtual Reality	3D: VR build with minecraft presented through head mounted display	Y	18 landmarks + 18 distractors	Landmarks: Fish, Salami pizza, Nail polish, Alcohol, Pineapple, Gras, Aniseed, Fresh Laundry, Eucalyptus Pepper, Curry, Citron, Vanilla, Aftershave, Tangerine, Strawberry, Basil, Cocoa; Distractors: Garlic, Vinegar, Leather, Spruce needle, Peanut, Frankincense, Coke, Lavender, Melon, Clove, Peppermint, Coconut, Banana, Apple, Rose, Cinnamon, Licorice, Black Tea	fish;salami pizza;nail polish;alcohol;pineapple;grass;aniseed;fresh laundry;eucalyptus;pepper;curry;citron;vanilla;aftershave;tangerine;strawberry;basil;cocoa	garlic;vinegar;leather;spruce needle;peanut;frankincense;coke;lavender;melon;clove;peppermint;coconut;banana;apple;rose;cinnamon;licorice;black tea	unclear; not reported	Y	Y; photos of these objects	odor recognition task	visual and olfacto-visual	vision, vision x olfaction
Schwarz & Hamburger, 2023a	2023	Schwarz, M., & Hamburger, K.	Implicit versus explicit processing of visual, olfactory, and multimodal landmark information in human wayfinding	N	52	0	39	75	27.27	11.11		19	61	divided pseudo-randomly across three conditions olfactory unimodal: n = 16, visual unimodal: n = 18, visual × olfactory multimodal:n = 18	Odor-cued navigation	wayfinding with odor cues (olfactory maze), visual cues (visual maze), or olfacto-visual	Containers	experimenter held in hand	Virtual Reality	3D: VR build with minecraft presented through head mounted display	Y	18 landmarks + 18 distractors	Landmarks: Fish, Salami pizza, Nail polish, Alcohol, Pineapple, Gras, Aniseed, Fresh Laundry, Eucalyptus Pepper, Curry, Citron, Vanilla, Aftershave, Tangerine, Strawberry, Basil, Cocoa; Distractors: Garlic, Vinegar, Leather, Spruce needle, Peanut, Frankincense, Coke, Lavender, Melon, Clove, Peppermint, Coconut, Banana, Apple, Rose, Cinnamon, Licorice, Black Tea	fish;salami pizza;nail polish;alcohol;pineapple;grass;aniseed;fresh laundry;eucalyptus;pepper;curry;citron;vanilla;aftershave;tangerine;strawberry;basil;cocoa	garlic;vinegar;leather;spruce needle;peanut;frankincense;coke;lavender;melon;clove;peppermint;coconut;banana;apple;rose;cinnamon;licorice;black tea	unclear; not reported	Y	Y; photos of these objects	odor recognition task	visual and olfacto-visual	vision, vision x olfaction
Ponce, et al., 2024	2024	Ponce, D., Torres, C., Mendez-Lopez, M., Molla, R., & Juan, M.-C.	ugmented Reality to Assess Short-Term Spatial Memory: A Comparative Study of Olfactory, Visual, and Tactile Stimuli.	Y	25	0	11	44	29.88	8.45		21	58	only olfactory task, but in the paper they also compare the results with those from another study that tested visual and tactile stimuli	Odor-place association	4 phases: learning while walking in the room, recall while walking in the room, recall on scree, questionnaire	Containers	boxes with cotton	Both room and screen	both 2D and 3D: Two recalls, one in real room, another one on screen (top-down look at the map of the room	unclear	8	chocolate, vinegar, strawberry, mint, cinnamon, lavender, vanilla, tangerine	chocolate;vinegar;strawberry;mint;cinnamon;lavender;vanilla;tangerine	none	unclear;			questionnaires	visual and tactile (tactile in another study)	compares to another study with identical design that tested vision and touch
Szychowska, et al., 2025	2025	Szychowska, M., Ersson, K., Olofsson, J.K.		N	50	0	31	62	28.4	5.7		18	39		Odor-place association	memorize and recall location of smells and sounds	Olfactometer	VR-compatible olfactometer	Virtual Reality	3D: walk around in a virtual garden, 4 location in the garden for smells, 4 for sounds, visual landmarks	Y	4	coffee (Coffee oil prepared by soaking ground coffee in mineral oil (16 g of coffee and 40 g mineral oil)), grass (Cis-3-hexen-1-ol diluted in 1,2-propanediol (3% v/v)), buttery popcorn (2,3-butanedione diluted in 1,2-propanediol (2.8% v/v)), smoke (Liquid smoke diluted in 1,2-propanediol (“Try Me Hickory Liquid Smoke,” 9% v/v))	coffee;grass;butter popcorn;smoke	none	Y; odors labeled before the task	not relevant	Y	questionnaires	auditory	hearing
Szychowska, et al., (2025) olfactory first	2025	Szychowska, M., Ersson, K., Olofsson, J.K.		N	25	0	15	60	27.64	5.89		18	39	participants that first encoded location of odors	Odor-place association	memorize and recall location of smells and sounds	Olfactometer	VR-compatible olfactometer	Virtual Reality	3D: walk around in a virtual garden, 4 location in the garden for smells, 4 for sounds, visual landmarks	Y	4	coffee (Coffee oil prepared by soaking ground coffee in mineral oil (16 g of coffee and 40 g mineral oil)), grass (Cis-3-hexen-1-ol diluted in 1,2-propanediol (3% v/v)), buttery popcorn (2,3-butanedione diluted in 1,2-propanediol (2.8% v/v)), smoke (Liquid smoke diluted in 1,2-propanediol (“Try Me Hickory Liquid Smoke,” 9% v/v))	coffee;grass;butter popcorn;smoke	none	Y; odors labeled before the task	not relevant	Y	questionnaires	auditory	hearing
Szychowska, et al., (2025) auditory first	2025	Szychowska, M., Ersson, K., Olofsson, J.K.		N	25	0	16	64	28.44	5.53		18	38	participants that first encoded location of sounds	Odor-place association	memorize and recall location of smells and sounds	Olfactometer	VR-compatible olfactometer	Virtual Reality	3D: walk around in a virtual garden, 4 location in the garden for smells, 4 for sounds, visual landmarks	Y	4	coffee (Coffee oil prepared by soaking ground coffee in mineral oil (16 g of coffee and 40 g mineral oil)), grass (Cis-3-hexen-1-ol diluted in 1,2-propanediol (3% v/v)), buttery popcorn (2,3-butanedione diluted in 1,2-propanediol (2.8% v/v)), smoke (Liquid smoke diluted in 1,2-propanediol (“Try Me Hickory Liquid Smoke,” 9% v/v))	coffee;grass;butter popcorn;smoke	none	Y; odors labeled before the task	not relevant	Y	questionnaires	auditory	hearing

## Sheet: Data_Rready
label	sample_n	task_main	smell_delivery	spatio_contextual_environment	additional_measures	control_conditions	control_modality	which_better	outcome_measure	subject_design	N_olf	M_olf	SD_olf	N_other	M_other	SD_other	M_diff
Arena & Hamburger, (2023) immediate recall	54	Odor-cued navigation	Containers	Virtual Reality	odor recognition task	visual and olfacto-visual	Vision	no difference	Proportion of correct route decisions (larger = better)	between	16	0.64	0.16	18	0.7	0.12	-0.06
Arena & Hamburger, (2023) delayed recall	54	Odor-cued navigation	Containers	Virtual Reality	odor recognition task	visual and olfacto-visual	Vision	no difference	Proportion of correct route decisions (larger = better)	between	16	0.55	0.15	18	0.56	0.13	-0.01
Arena & Hamburger, (2023) combined	54	Odor-cued navigation	Containers	Virtual Reality	odor recognition task	visual and olfacto-visual	Vision	no difference	Proportion of correct route decisions (larger = better)	between	16	0.6	0.16	18	0.63	0.14	-0.03
Arena & Hamburger, (2023) immediate recall	54	Odor-cued navigation	Containers	Virtual Reality	odor recognition task	visual and olfacto-visual	Olfacto- visual	no difference	Proportion of correct route decisions (larger = better)	between	16	0.64	0.16	19	0.68	0.14	-0.04
Arena & Hamburger, (2023) delayed recall	54	Odor-cued navigation	Containers	Virtual Reality	odor recognition task	visual and olfacto-visual	Olfacto- visual	no difference	Proportion of correct route decisions (larger = better)	between	16	0.55	0.15	18	0.49	0.12	0.06
Arena & Hamburger, (2023) combined	54	Odor-cued navigation	Containers	Virtual Reality	odor recognition task	visual and olfacto-visual	Olfacto- visual	no difference	Proportion of correct route decisions (larger = better)	between	16	0.6	0.16	18	0.59	0.16	0.01
Brünner, et al., 2015	18	Odor-place association	Sniffin' Sticks	On screen	odor recognition task, place recognition task, odor plesantness, subjective hunger	NA	NA	NA	NA	NA	NA	NA	NA	NA	NA	NA	NA
Brünner, et al., 2016	16	Odor-place association	Olfactometer	On screen	confidence ratings, odor identification test, intensity, pleasantness and familiarity ratings	2 olfactory, 2 visual mazes	Vision	no difference	Number of correct odor-location associations (max 6, larger = better)	within	16	3.16	1.75	16	3.2	2.01	-0.04
de Vries, de Vet, et al., 2020	88	Odor-place association	Containers	On screen	odor recognition memory task, liking and wanting ratings, Neighborhood SES, Subjective SES, Healthy Eating Goals, and Perceived Performance, hunger states	visual	Vision	olfaction worse	Distance error from correct location (in pixels, smaller = better)	between	88	135.49	41.9	88	129.71	26.9	5.78
de Vries, Morquecho-Campos, et al., 2020	254	Odor-place association	Containers	Combined room and screen	liking, wanting, familiarity	multisensory environment	Multisensory perception	olfaction worse	Proportion of correct relocations (larger = better)	between	254	0.36	0.24	258	0.58	0.29	-0.22
Gilbert, et al., (2008) young adults	26	Odor-place association	Containers	At the table	Mini-Mental Status Examination (MMSE) and Dementia Rating Scale (DRS), odor recognition memory, spatial recognition memory	visual spatial memory task	Vision	no statistical test	Number of errors (smaller = better)	between	13	0.98	1.16	13	0.32	0.64	0.66
Gilbert, et al., (2008) older adults	26	Odor-place association	Containers	At the table	Mini-Mental Status Examination (MMSE) and Dementia Rating Scale (DRS), odor recognition memory, spatial recognition memory	visual spatial memory task	Vision	no statistical test	Number of errors (smaller = better)	between	13	3	2.16	13	0.5	1.1	2.5
Gilbert, et al., (2008) total	52	Odor-place association	Containers	At the table	Mini-Mental Status Examination (MMSE) and Dementia Rating Scale (DRS), odor recognition memory, spatial recognition memory	visual spatial memory task	Vision	no statistical test	Number of errors (smaller = better)	between	26	1.99	1.74	26	0.41	0.89	1.58
Goodrich-Hunsaker, et al., 2009	4	Odor-place association	Containers	At the table	odor recognition memory task, location recognition memory task	NA	NA	NA	NA	NA	NA	NA	NA	NA	NA	NA	NA
Hamburger & Knauff, 2019	24	Odor-cued navigation	Containers	On screen		visual and auditory (in another study)	Vision	no statistical test	Proportion correct (larger = better)	between	24	0.64	0.19	12	0.66	0.15	-0.02
Hamburger & Knauff, 2019	24	Odor-cued navigation	Containers	On screen		visual and auditory (in another study)	Hearing	no statistical test	Proportion correct (larger = better)	between	24	0.64	0.19	11	0.71	0.12	-0.07
Invitto, et al., (2022) non-athletes	153	Odor-place association	Paper	At the table		visual CBTT and semantic-olfactory CBTT	Vision	olfaction worse	Span in Corsi Test (larger = better)	within	153	4.61	2.19	153	5.57	1.06	-0.96
Invitto, et al., (2022) non-athletes	153	Odor-place association	Paper	At the table		visual CBTT and semantic-olfactory CBTT	Olfacto- semantics	olfaction better	Span in Corsi Test (larger = better)	within	153	4.61	2.19	153	3.22	3.06	1.39
Invitto, et al., (2022) athletes	83	Odor-place association	Paper	At the table		visual CBTT and semantic-olfactory CBTT	Vision	olfaction worse	Span in Corsi Test (larger = better)	within	83	3.37	2.1	83	5.3	0.85	-1.93
Invitto, et al., (2022) athletes	83	Odor-place association	Paper	At the table		visual CBTT and semantic-olfactory CBTT	Olfacto- semantics	olfaction better	Span in Corsi Test (larger = better)	within	83	3.37	2.1	83	0.51	1.71	2.86
Invitto, et al., (2022) total	236	Odor-place association	Paper	At the table		visual CBTT and semantic-olfactory CBTT	Vision	olfaction worse	Span in Corsi Test (larger = better)	within	236	4.17	2.16	236	5.48	0.99	-1.31
Invitto, et al., (2022) total	236	Odor-place association	Paper	At the table		visual CBTT and semantic-olfactory CBTT	Olfacto- semantics	olfaction better	Span in Corsi Test (larger = better)	within	236	4.17	2.16	236	2.27	2.67	1.9
Jacobs, et al., 2015	45	Odor-cued navigation	diffused in air	Walking inside of the room	Santa Barbara Sense of Direction Scale	Task Validation condition (visual cues only) and Control condition (no visual, olfactory or auditory cues)	Vision	olfaction worse	Distance error from correct location (in cm, smaller = better)	within	83	289	146	83	12.3	12.3	276.7
Jacobs, et al., 2015	45	Odor-cued navigation	diffused in air	Walking inside of the room	Santa Barbara Sense of Direction Scale	Task Validation condition (visual cues only) and Control condition (no visual, olfactory or auditory cues)	Sensory deprivation	olfaction better	Distance error from correct location (in cm, smaller = better)	within	83	289	146	83	361	153	-72
Olofsson, et al., (2020) olfactory training	41	Odor-place association	Containers	At the table	odor threshold, discrimination, identification, naming, self-rated motivation and enjoyment, perceived difficulty	visual memory game	Vision	no difference	N trials needed to complete the game (smaller = better)	within	41	38.1	10.8	41	33.8	10.3	4.3
Olofsson, et al., (2020) visual training	31	Odor-place association	Containers	At the table	odor threshold, discrimination, identification, naming, self-rated motivation and enjoyment, perceived difficulty	visual memory game	Vision	no difference	N trials needed to complete the game (smaller = better)	within	31	40.1	10.5	31	37.9	8.8	2.2
Olofsson, et al., (2020) total	72	Odor-place association	Containers	At the table	odor threshold, discrimination, identification, naming, self-rated motivation and enjoyment, perceived difficulty	visual memory game	Vision	no difference	N trials needed to complete the game (smaller = better)	within	72	39	10.7	72	35.6	9.6	3.4
Plailly, et al., 2019	32	Odor-place association	Olfactometer	On screen	odor intensity, pleasantness, and familiarity; questionnaire about the study	NA	NA	NA	NA	NA	NA	NA	NA	NA	NA	NA	NA
Saive, et al., 2013	22	Odor-place association	Containers	Combined table and screen	odor recognition task	NA	NA	NA	NA	NA	NA	NA	NA	NA	NA	NA	NA
Schifferstein, et al., 2009	20	Odor-place association	SensaCube with Sorbarods	Walking inside of the room	odor recognition task	visual, auditory and tactile conditions	Vision	olfaction worse	Proportion of correct relocations (larger = better)	between	20	0.22	0.16	20	0.3	0.17	-0.08
Schifferstein, et al., 2009	20	Odor-place association	SensaCube with Sorbarods	Walking inside of the room	odor recognition task	visual, auditory and tactile conditions	Hearing	no difference	Proportion of correct relocations (larger = better)	between	20	0.22	0.16	20	0.23	0.16	-0.01
Schifferstein, et al., 2009	20	Odor-place association	SensaCube with Sorbarods	Walking inside of the room	odor recognition task	visual, auditory and tactile conditions	Touch	no difference	Proportion of correct relocations (larger = better)	between	20	0.22	0.16	20	0.25	0.17	-0.03
Olofsson, et al., 2017	15	Odor-place association	Olfactometer	On screen	odor quality discrimination and odor indentification (Sniffin' Sticks), odor naming task, odor recognition memory, visual working memory tasks (2-back task, and modified Corsi block-tapping task)	digital visual memory game	Vision	no statistical test	Proportion of hits in the memory game (larger = better)	within	13	0.42	0.08	13	0.47	0.09	-0.05
Raithel, et al., 2023	28	Odor-cued navigation	Olfactometer	On screen	odor intensity, pleasantness, familiarity, odor naming, identification, discrimination	NA	NA	NA	NA	NA	NA	NA	NA	NA	NA	NA	NA
Takahashi, 2003	40	Odor-place association	Paper	Walking between the rooms	odor recognition memory task	NA	NA	NA	NA	NA	NA	NA	NA	NA	NA	NA	NA
Saive, et al., 2014	25	Odor-place association	Olfactometer	On screen	odor recognition task, intensity, familiarity, pleasantness	NA	NA	NA	NA	NA	NA	NA	NA	NA	NA	NA	NA
Saive, et al., 2015	23	Odor-place association	Olfactometer	On screen	odor recognition task, intensity, familiarity, pleasantness	NA	NA	NA	NA	NA	NA	NA	NA	NA	NA	NA	NA
Rey, et al., 2023	54	Odor-place association	Olfactometer	Virtual Reality	odor recognition task, intensity, familiarity, pleasantness	visual and auditory	Vision	olfaction worse	Probability to reach each episodic step	within	54	26	2.9	54	48.2	4.5	-22.2
Rey, et al., 2023	54	Odor-place association	Olfactometer	Virtual Reality	odor recognition task, intensity, familiarity, pleasantness	visual and auditory	Hearing	olfaction better	Probability to reach each episodic step	within	54	26	2.9	54	14.8	2	11.2
Schwarz & Hamburger, (2023b) immediate	52	Odor-cued navigation	Containers	Virtual Reality	odor recognition task	visual	Vision	no difference	Proportion of correct route decisions (larger = better)	between	25	0.59	0.8	27	0.66	0.78	-0.07
Schwarz & Hamburger, (2023b) delayed	52	Odor-cued navigation	Containers	Virtual Reality	odor recognition task	visual	Vision	no difference	Proportion of correct route decisions (larger = better)	between	25	0.53	0.75	27	0.55	0.78	-0.02
Schwarz & Hamburger, (2023b) combined	52	Odor-cued navigation	Containers	Virtual Reality	odor recognition task	visual	Vision	no difference	Proportion of correct route decisions (larger = better)	between	25	0.56	0.78	27	0.6	0.78	-0.04
Schwarz & Hamburger, (2023a) immediate explicit	52	Odor-cued navigation	Containers	Virtual Reality	odor recognition task	visual and olfacto-visual	Vision	no statistical test	Proportion of correct route decisions (larger = better)	between	16	0.559	0.177	18	0.696	0.084	-0.137
Schwarz & Hamburger, (2023a) immediate implicit	52	Odor-cued navigation	Containers	Virtual Reality	odor recognition task	visual and olfacto-visual	Vision	no statistical test	Proportion of correct route decisions (larger = better)	between	16	0.64	0.274	18	0.542	0.502	0.098
Schwarz & Hamburger, (2023a) immediate total	52	Odor-cued navigation	Containers	Virtual Reality	odor recognition task	visual and olfacto-visual	Vision	no statistical test	Proportion of correct route decisions (larger = better)	between	16	0.6	0.23	18	0.62	0.36	-0.02
Schwarz & Hamburger, (2023a) immediate explicit	52	Odor-cued navigation	Containers	Virtual Reality	odor recognition task	visual and olfacto-visual	Olfacto- visual	no statistical test	Proportion of correct route decisions (larger = better)	between	16	0.559	0.177	18	0.676	0.104	-0.117
Schwarz & Hamburger, (2023a) immediate implicit	52	Odor-cued navigation	Containers	Virtual Reality	odor recognition task	visual and olfacto-visual	Olfacto- visual	no statistical test	Proportion of correct route decisions (larger = better)	between	16	0.64	0.274	18	0.833	0.408	-0.193
Schwarz & Hamburger, (2023a) immediate total	52	Odor-cued navigation	Containers	Virtual Reality	odor recognition task	visual and olfacto-visual	Olfacto- visual	no statistical test	Proportion of correct route decisions (larger = better)	between	16	0.6	0.23	18	0.75	0.3	-0.15
Schwarz & Hamburger, (2023a) 1-month delayed explicit	52	Odor-cued navigation	Containers	Virtual Reality	odor recognition task	visual and olfacto-visual	Vision	no statistical test	Proportion of correct route decisions (larger = better)	between	16	0.521	0.191	18	0.564	0.168	-0.043
Schwarz & Hamburger, (2023a) 1-month delayed implicit	52	Odor-cued navigation	Containers	Virtual Reality	odor recognition task	visual and olfacto-visual	Vision	no statistical test	Proportion of correct route decisions (larger = better)	between	16	0.607	0.301	18	0.533	0.388	0.074
Schwarz & Hamburger, (2023a) 1-month delayed total	52	Odor-cued navigation	Containers	Virtual Reality	odor recognition task	visual and olfacto-visual	Vision	no statistical test	Proportion of correct route decisions (larger = better)	between	16	0.56	0.25	18	0.55	0.3	0.01
Schwarz & Hamburger, (2023a) 1-month delayed explicit	52	Odor-cued navigation	Containers	Virtual Reality	odor recognition task	visual and olfacto-visual	Olfacto- visual	no statistical test	Proportion of correct route decisions (larger = better)	between	16	0.521	0.191	18	0.488	0.157	0.033
Schwarz & Hamburger, (2023a) 1-month delayed implicit	52	Odor-cued navigation	Containers	Virtual Reality	odor recognition task	visual and olfacto-visual	Olfacto- visual	no statistical test	Proportion of correct route decisions (larger = better)	between	16	0.607	0.301	18	0.5	0.577	0.107
Schwarz & Hamburger, (2023a) 1-month delayed total	52	Odor-cued navigation	Containers	Virtual Reality	odor recognition task	visual and olfacto-visual	Olfacto- visual	no statistical test	Proportion of correct route decisions (larger = better)	between	16	0.56	0.25	18	0.49	0.42	0.07
Schwarz & Hamburger, (2023a) combined explicit	52	Odor-cued navigation	Containers	Virtual Reality	odor recognition task	visual and olfacto-visual	Vision	no statistical test	Proportion of correct route decisions (larger = better)	between	16	0.54	0.161	18	0.629	0.102	-0.089
Schwarz & Hamburger, (2023a) combined implicit	52	Odor-cued navigation	Containers	Virtual Reality	odor recognition task	visual and olfacto-visual	Vision	no statistical test	Proportion of correct route decisions (larger = better)	between	16	0.638	0.202	18	0.485	0.503	0.153
Schwarz & Hamburger, (2023a) combined total	52	Odor-cued navigation	Containers	Virtual Reality	odor recognition task	visual and olfacto-visual	Vision	no statistical test	Proportion of correct route decisions (larger = better)	between	16	0.59	0.18	18	0.56	0.36	0.03
Schwarz & Hamburger, (2023a) combined explicit	52	Odor-cued navigation	Containers	Virtual Reality	odor recognition task	visual and olfacto-visual	Olfacto- visual	no statistical test	Proportion of correct route decisions (larger = better)	between	16	0.54	0.161	18	0.584	0.116	-0.044
Schwarz & Hamburger, (2023a) combined implicit	52	Odor-cued navigation	Containers	Virtual Reality	odor recognition task	visual and olfacto-visual	Olfacto- visual	no statistical test	Proportion of correct route decisions (larger = better)	between	16	0.638	0.202	18	0.75	0.378	-0.112
Schwarz & Hamburger, (2023a) combined total	52	Odor-cued navigation	Containers	Virtual Reality	odor recognition task	visual and olfacto-visual	Olfacto- visual	no statistical test	Proportion of correct route decisions (larger = better)	between	16	0.59	0.18	18	0.67	0.28	-0.08
Ponce, et al., 2024 in room	25	Odor-place association	Containers	Walking inside of the room	questionnaires	visual and tactile (tactile in another study)	Vision	no difference	Number of correct object-place associations (max 8, larger = better)	between	25	8		47	8		0	medians	IQR
Ponce, et al., 2024 in room	25	Odor-place association	Containers	Walking inside of the room	questionnaires	visual and tactile (tactile in another study)	Vision	no difference	Number of attempts to place objects (max 3 per stimulus, together max 24, larger = better)	between	25	1		47	3		-2	medians	IQR
Ponce, et al., 2024 in room	25	Odor-place association	Containers	Walking inside of the room	questionnaires	visual and tactile (tactile in another study)	Vision	olfaction worse	Learning time (smaller = better)	between	25	300		47	128		172	medians	IQR
Ponce, et al., 2024 in room	25	Odor-place association	Containers	Walking inside of the room	questionnaires	visual and tactile (tactile in another study)	Vision	olfaction worse	Replace time (smaller = better)	between	25	360		47	156		204	medians	IQR
Ponce, et al., 2024 in room	25	Odor-place association	Containers	Walking inside of the room	questionnaires	visual and tactile (tactile in another study)	Touch	no difference	Number of correct object-place associations (max 8, larger = better)	between	25	8		47	7		1	medians	IQR
Ponce, et al., 2024 in room	25	Odor-place association	Containers	Walking inside of the room	questionnaires	visual and tactile (tactile in another study)	Touch	olfaction better	Number of attempts to place objects (max 3 per stimulus, together max 24, larger = better)	between	25	1		47	5		-4	medians	IQR
Ponce, et al., 2024 in room	25	Odor-place association	Containers	Walking inside of the room	questionnaires	visual and tactile (tactile in another study)	Touch	olfaction worse	Replace time (smaller = better)	between	25	300		47	124		176	medians	IQR
Ponce, et al., 2024 in room	25	Odor-place association	Containers	Walking inside of the room	questionnaires	visual and tactile (tactile in another study)	Touch	no difference	Replace time (smaller = better)	between	25	360		47	356		4	medians	IQR
Ponce, et al., 2024 on screen	25	Odor-place association	Containers	On screen	questionnaires	visual and tactile (tactile in another study)	Vision	no difference	Number of correct object-place associations (max 8, larger = better)	between	25	6		47	6		0	medians	IQR
Ponce, et al., 2024 on screen	25	Odor-place association	Containers	On screen	questionnaires	visual and tactile (tactile in another study)	Touch	olfaction better	Number of correct object-place associations (max 8, larger = better)	between	25	6		47	4		2	medians	IQR
Szychowska, et al., (2025) immediate first olfactory	25	Odor-place association	Olfactometer	Virtual Reality	questionnaires	auditory	Hearing	olfaction worse	Distance error (distance from the original location, smaller = better)	within	25	6.57	3.47	25	4.6	2.42	1.97	note that olf is worse bc of retroactive interference
Szychowska, et al., (2025) immediate first auditory	25	Odor-place association	Olfactometer	Virtual Reality	questionnaires	auditory	Hearing	olfaction better	Distance error (distance from the original location, smaller = better)	within	25	5.84	3.37	25	7.57	4.09	-1.73	note that olf is better bc of retroactive interference
Szychowska, et al., (2025) immediate combined	50	Odor-place association	Olfactometer	Virtual Reality	questionnaires	auditory	Hearing	no difference	Distance error (distance from the original location, smaller = better)	within	50	6.21	3.41	50	6.08	3.65	0.13
Szychowska, et al., (2025) 15-min delayed first olfactory	25	Odor-place association	Olfactometer	Virtual Reality	questionnaires	auditory	Hearing	olfaction worse	Distance error (distance from the original location, smaller = better)	within	25	10.7	4.97	25	6.6	3.47	4.1	note that olf is worse bc of retroactive interference
Szychowska, et al., (2025) 15-min delayed first auditory	25	Odor-place association	Olfactometer	Virtual Reality	questionnaires	auditory	Hearing	olfaction better	Distance error (distance from the original location, smaller = better)	within	25	6.37	3.44	25	12.27	5.31	-5.9	note that olf is better bc of retroactive interference
Szychowska, et al., (2025) 15-min delayed combined	50	Odor-place association	Olfactometer	Virtual Reality	questionnaires	auditory	Hearing	no difference	Distance error (distance from the original location, smaller = better)	within	50	8.54	4.76	50	9.43	5.28	-0.89
Szychowska, et al., (2025) 1-week delayed first olfactory	25	Odor-place association	Olfactometer	Virtual Reality	questionnaires	auditory	Hearing	olfaction worse	Distance error (distance from the original location, smaller = better)	within	25	13.07	5.71	25	9.94	4.73	3.13	note that olf is worse bc of retroactive interference
Szychowska, et al., (2025) 1-week delayed first auditory	25	Odor-place association	Olfactometer	Virtual Reality	questionnaires	auditory	Hearing	olfaction better	Distance error (distance from the original location, smaller = better)	within	25	10.61	3.7	25	14.1	5.66	-3.49	note that olf is better bc of retroactive interference
Szychowska, et al., (2025) 1-week delayed combined	50	Odor-place association	Olfactometer	Virtual Reality	questionnaires	auditory	Hearing	no difference	Distance error (distance from the original location, smaller = better)	within	50	11.84	4.92	50	12.02	5.57	-0.18

## Sheet: Data_Detailed
label	sample_n	task_main	smell_delivery	spatio_contextual_environment	additional_measures	control_conditions	control_modality	which_better	outcome_measure	subject_design	N_olf	M_olf	SD_olf	N_other	M_other	SD_other	M_diff	notes
Arena & Hamburger, (2023) immediate recall	54	Odor-cued navigation	Containers	Virtual Reality	odor recognition task	visual and olfacto-visual	Vision	no difference	Proportion of correct route decisions (larger = better)	between	16	0.64	0.16	18	0.7	0.12	-0.06
Arena & Hamburger, (2023) delayed recall	54	Odor-cued navigation	Containers	Virtual Reality	odor recognition task	visual and olfacto-visual	Vision	no difference	Proportion of correct route decisions (larger = better)	between	16	0.55	0.15	18	0.56	0.13	-0.01
Arena & Hamburger, (2023) combined	54	Odor-cued navigation	Containers	Virtual Reality	odor recognition task	visual and olfacto-visual	Vision	no difference	Proportion of correct route decisions (larger = better)	between	16	0.6	0.16	18	0.63	0.14	-0.03
Arena & Hamburger, (2023) immediate recall	54	Odor-cued navigation	Containers	Virtual Reality	odor recognition task	visual and olfacto-visual	Olfacto- visual	no difference	Proportion of correct route decisions (larger = better)	between	16	0.64	0.16	19	0.68	0.14	-0.04
Arena & Hamburger, (2023) delayed recall	54	Odor-cued navigation	Containers	Virtual Reality	odor recognition task	visual and olfacto-visual	Olfacto- visual	no difference	Proportion of correct route decisions (larger = better)	between	16	0.55	0.15	18	0.49	0.12	0.06
Arena & Hamburger, (2023) combined	54	Odor-cued navigation	Containers	Virtual Reality	odor recognition task	visual and olfacto-visual	Olfacto- visual	no difference	Proportion of correct route decisions (larger = better)	between	16	0.6	0.16	18	0.59	0.16	0.01
Brünner, et al., 2015	18	Odor-place association	Sniffin' Sticks	On screen	odor recognition task, place recognition task, odor plesantness, subjective hunger	NA	NA	NA	NA	NA	NA	NA	NA	NA	NA	NA	NA
Brünner, et al., 2016	16	Odor-place association	Olfactometer	On screen	confidence ratings, odor identification test, intensity, pleasantness and familiarity ratings	2 olfactory, 2 visual mazes	Vision	no difference	Number of correct odor-location associations (max 6, larger = better)	within	16	3.16	1.75	16	3.2	2.01	-0.04
de Vries, de Vet, et al., 2020	88	Odor-place association	Containers	On screen	odor recognition memory task, liking and wanting ratings, Neighborhood SES, Subjective SES, Healthy Eating Goals, and Perceived Performance, hunger states	visual	Vision	olfaction worse	Distance error from correct location (in pixels, smaller = better)	between	88	135.49	41.9	88	129.71	26.9	5.78
de Vries, Morquecho-Campos, et al., 2020	254	Odor-place association	Containers	Combined room and screen	liking, wanting, familiarity	multisensory environment	Multisensory perception	olfaction worse	Proportion of correct relocations (larger = better)	between	254	0.36	0.24	258	0.58	0.29	-0.22
Gilbert, et al., (2008) young adults	26	Odor-place association	Containers	At the table	Mini-Mental Status Examination (MMSE) and Dementia Rating Scale (DRS), odor recognition memory, spatial recognition memory	visual spatial memory task	Vision	no statistical test	Number of errors (smaller = better)	between	13	0.98	1.16	13	0.32	0.64	0.66
Gilbert, et al., (2008) older adults	26	Odor-place association	Containers	At the table	Mini-Mental Status Examination (MMSE) and Dementia Rating Scale (DRS), odor recognition memory, spatial recognition memory	visual spatial memory task	Vision	no statistical test	Number of errors (smaller = better)	between	13	3	2.16	13	0.5	1.1	2.5
Gilbert, et al., (2008) total	52	Odor-place association	Containers	At the table	Mini-Mental Status Examination (MMSE) and Dementia Rating Scale (DRS), odor recognition memory, spatial recognition memory	visual spatial memory task	Vision	no statistical test	Number of errors (smaller = better)	between	26	1.99	1.74	26	0.41	0.89	1.58
Goodrich-Hunsaker, et al., 2009	4	Odor-place association	Containers	At the table	odor recognition memory task, location recognition memory task	NA	NA	NA	NA	NA	NA	NA	NA	NA	NA	NA	NA
Hamburger & Knauff, 2019	24	Odor-cued navigation	Containers	On screen		visual and auditory (in another study)	Vision	no statistical test	Proportion correct (larger = better)	between	24	0.64	0.19	12	0.66	0.15	-0.02
Hamburger & Knauff, 2019	24	Odor-cued navigation	Containers	On screen		visual and auditory (in another study)	Hearing	no statistical test	Proportion correct (larger = better)	between	24	0.64	0.19	11	0.71	0.12	-0.07
Invitto, et al., (2022) non-athletes	153	Odor-place association	Paper	At the table		visual CBTT and semantic-olfactory CBTT	Vision	olfaction worse	Span in Corsi Test (larger = better)	within	153	4.61	2.19	153	5.57	1.06	-0.96
Invitto, et al., (2022) non-athletes	153	Odor-place association	Paper	At the table		visual CBTT and semantic-olfactory CBTT	Olfacto- semantics	olfaction better	Span in Corsi Test (larger = better)	within	153	4.61	2.19	153	3.22	3.06	1.39
Invitto, et al., (2022) athletes	83	Odor-place association	Paper	At the table		visual CBTT and semantic-olfactory CBTT	Vision	olfaction worse	Span in Corsi Test (larger = better)	within	83	3.37	2.1	83	5.3	0.85	-1.93
Invitto, et al., (2022) athletes	83	Odor-place association	Paper	At the table		visual CBTT and semantic-olfactory CBTT	Olfacto- semantics	olfaction better	Span in Corsi Test (larger = better)	within	83	3.37	2.1	83	0.51	1.71	2.86
Invitto, et al., (2022) total	236	Odor-place association	Paper	At the table		visual CBTT and semantic-olfactory CBTT	Vision	olfaction worse	Span in Corsi Test (larger = better)	within	236	4.17	2.16	236	5.48	0.99	-1.31
Invitto, et al., (2022) total	236	Odor-place association	Paper	At the table		visual CBTT and semantic-olfactory CBTT	Olfacto- semantics	olfaction better	Span in Corsi Test (larger = better)	within	236	4.17	2.16	236	2.27	2.67	1.9
Jacobs, et al., 2015	45	Odor-cued navigation	diffused in air	Walking inside of the room	Santa Barbara Sense of Direction Scale	Task Validation condition (visual cues only) and Control condition (no visual, olfactory or auditory cues)	Vision	olfaction worse	Distance error from correct location (in cm, smaller = better)	within	83	289	146	83	12.3	12.3	276.7
Jacobs, et al., 2015	45	Odor-cued navigation	diffused in air	Walking inside of the room	Santa Barbara Sense of Direction Scale	Task Validation condition (visual cues only) and Control condition (no visual, olfactory or auditory cues)	Sensory deprivation	olfaction better	Distance error from correct location (in cm, smaller = better)	within	83	289	146	83	361	153	-72
Olofsson, et al., (2020) olfactory training	41	Odor-place association	Containers	At the table	odor threshold, discrimination, identification, naming, self-rated motivation and enjoyment, perceived difficulty	visual memory game	Vision	no difference	N trials needed to complete the game (smaller = better)	within	41	38.1	10.8	41	33.8	10.3	4.3
Olofsson, et al., (2020) visual training	31	Odor-place association	Containers	At the table	odor threshold, discrimination, identification, naming, self-rated motivation and enjoyment, perceived difficulty	visual memory game	Vision	no difference	N trials needed to complete the game (smaller = better)	within	31	40.1	10.5	31	37.9	8.8	2.2
Olofsson, et al., (2020) total	72	Odor-place association	Containers	At the table	odor threshold, discrimination, identification, naming, self-rated motivation and enjoyment, perceived difficulty	visual memory game	Vision	no difference	N trials needed to complete the game (smaller = better)	within	72	39	10.7	72	35.6	9.6	3.4
Plailly, et al., 2019	32	Odor-place association	Olfactometer	On screen	odor intensity, pleasantness, and familiarity; questionnaire about the study	NA	NA	NA	NA	NA	NA	NA	NA	NA	NA	NA	NA
Saive, et al., 2013	22	Odor-place association	Containers	Combined table and screen	odor recognition task	NA	NA	NA	NA	NA	NA	NA	NA	NA	NA	NA	NA
Schifferstein, et al., 2009	20	Odor-place association	SensaCube with Sorbarods	Walking inside of the room	odor recognition task	visual, auditory and tactile conditions	Vision	olfaction worse	Proportion of correct relocations (larger = better)	between	20	0.22	0.16	20	0.3	0.17	-0.08
Schifferstein, et al., 2009	20	Odor-place association	SensaCube with Sorbarods	Walking inside of the room	odor recognition task	visual, auditory and tactile conditions	Hearing	no difference	Proportion of correct relocations (larger = better)	between	20	0.22	0.16	20	0.23	0.16	-0.01
Schifferstein, et al., 2009	20	Odor-place association	SensaCube with Sorbarods	Walking inside of the room	odor recognition task	visual, auditory and tactile conditions	Touch	no difference	Proportion of correct relocations (larger = better)	between	20	0.22	0.16	20	0.25	0.17	-0.03
Olofsson, et al., 2017	15	Odor-place association	Olfactometer	On screen	odor quality discrimination and odor indentification (Sniffin' Sticks), odor naming task, odor recognition memory, visual working memory tasks (2-back task, and modified Corsi block-tapping task)	digital visual memory game	Vision	no statistical test	Proportion of hits in the memory game (larger = better)	within	13	0.42	0.08	13	0.47	0.09	-0.05
Raithel, et al., 2023	28	Odor-cued navigation	Olfactometer	On screen	odor intensity, pleasantness, familiarity, odor naming, identification, discrimination	NA	NA	NA	NA	NA	NA	NA	NA	NA	NA	NA	NA
Takahashi, 2003	40	Odor-place association	Paper	Walking between the rooms	odor recognition memory task	NA	NA	NA	NA	NA	NA	NA	NA	NA	NA	NA	NA
Saive, et al., 2014	25	Odor-place association	Olfactometer	On screen	odor recognition task, intensity, familiarity, pleasantness	NA	NA	NA	NA	NA	NA	NA	NA	NA	NA	NA	NA
Saive, et al., 2015	23	Odor-place association	Olfactometer	On screen	odor recognition task, intensity, familiarity, pleasantness	NA	NA	NA	NA	NA	NA	NA	NA	NA	NA	NA	NA
Rey, et al., 2023	54	Odor-place association	Olfactometer	On screen	odor recognition task, intensity, familiarity, pleasantness	visual and auditory	Vision	olfaction worse	Probability to reach each episodic step	within	54	26	2.9	54	48.2	4.5	-22.2
Rey, et al., 2023	54	Odor-place association	Olfactometer	On screen	odor recognition task, intensity, familiarity, pleasantness	visual and auditory	Hearing	olfaction better	Probability to reach each episodic step	within	54	26	2.9	54	14.8	2	11.2
Schwarz & Hamburger, (2023b) immediate	52	Odor-cued navigation	Containers	Virtual Reality	odor recognition task	visual	Vision	no difference	Proportion of correct route decisions (larger = better)	between	25	0.59	0.8	27	0.66	0.78	-0.07
Schwarz & Hamburger, (2023b) delayed	52	Odor-cued navigation	Containers	Virtual Reality	odor recognition task	visual	Vision	no difference	Proportion of correct route decisions (larger = better)	between	25	0.53	0.75	27	0.55	0.78	-0.02
Schwarz & Hamburger, (2023b) combined	52	Odor-cued navigation	Containers	Virtual Reality	odor recognition task	visual	Vision	no difference	Proportion of correct route decisions (larger = better)	between	25	0.56	0.78	27	0.6	0.78	-0.04
Schwarz & Hamburger, (2023a) immediate explicit	52	Odor-cued navigation	Containers	Virtual Reality	odor recognition task	visual and olfacto-visual	Vision	no statistical test	Proportion of correct route decisions (larger = better)	between	16	0.559	0.177	18	0.696	0.084	-0.137
Schwarz & Hamburger, (2023a) immediate implicit	52	Odor-cued navigation	Containers	Virtual Reality	odor recognition task	visual and olfacto-visual	Vision	no statistical test	Proportion of correct route decisions (larger = better)	between	16	0.64	0.274	18	0.542	0.502	0.098
Schwarz & Hamburger, (2023a) immediate total	52	Odor-cued navigation	Containers	Virtual Reality	odor recognition task	visual and olfacto-visual	Vision	no statistical test	Proportion of correct route decisions (larger = better)	between	16	0.6	0.23	18	0.62	0.36	-0.02
Schwarz & Hamburger, (2023a) immediate explicit	52	Odor-cued navigation	Containers	Virtual Reality	odor recognition task	visual and olfacto-visual	Olfacto- visual	no statistical test	Proportion of correct route decisions (larger = better)	between	16	0.559	0.177	18	0.676	0.104	-0.117
Schwarz & Hamburger, (2023a) immediate implicit	52	Odor-cued navigation	Containers	Virtual Reality	odor recognition task	visual and olfacto-visual	Olfacto- visual	no statistical test	Proportion of correct route decisions (larger = better)	between	16	0.64	0.274	18	0.833	0.408	-0.193
Schwarz & Hamburger, (2023a) immediate total	52	Odor-cued navigation	Containers	Virtual Reality	odor recognition task	visual and olfacto-visual	Olfacto- visual	no statistical test	Proportion of correct route decisions (larger = better)	between	16	0.6	0.23	18	0.75	0.3	-0.15
Schwarz & Hamburger, (2023a) 1-month delayed explicit	52	Odor-cued navigation	Containers	Virtual Reality	odor recognition task	visual and olfacto-visual	Vision	no statistical test	Proportion of correct route decisions (larger = better)	between	16	0.521	0.191	18	0.564	0.168	-0.043
Schwarz & Hamburger, (2023a) 1-month delayed implicit	52	Odor-cued navigation	Containers	Virtual Reality	odor recognition task	visual and olfacto-visual	Vision	no statistical test	Proportion of correct route decisions (larger = better)	between	16	0.607	0.301	18	0.533	0.388	0.074
Schwarz & Hamburger, (2023a) 1-month delayed total	52	Odor-cued navigation	Containers	Virtual Reality	odor recognition task	visual and olfacto-visual	Vision	no statistical test	Proportion of correct route decisions (larger = better)	between	16	0.56	0.25	18	0.55	0.3	0.01
Schwarz & Hamburger, (2023a) 1-month delayed explicit	52	Odor-cued navigation	Containers	Virtual Reality	odor recognition task	visual and olfacto-visual	Olfacto- visual	no statistical test	Proportion of correct route decisions (larger = better)	between	16	0.521	0.191	18	0.488	0.157	0.033
Schwarz & Hamburger, (2023a) 1-month delayed implicit	52	Odor-cued navigation	Containers	Virtual Reality	odor recognition task	visual and olfacto-visual	Olfacto- visual	no statistical test	Proportion of correct route decisions (larger = better)	between	16	0.607	0.301	18	0.5	0.577	0.107
Schwarz & Hamburger, (2023a) 1-month delayed total	52	Odor-cued navigation	Containers	Virtual Reality	odor recognition task	visual and olfacto-visual	Olfacto- visual	no statistical test	Proportion of correct route decisions (larger = better)	between	16	0.56	0.25	18	0.49	0.42	0.07
Schwarz & Hamburger, (2023a) combined explicit	52	Odor-cued navigation	Containers	Virtual Reality	odor recognition task	visual and olfacto-visual	Vision	no statistical test	Proportion of correct route decisions (larger = better)	between	16	0.54	0.161	18	0.629	0.102	-0.089
Schwarz & Hamburger, (2023a) combined implicit	52	Odor-cued navigation	Containers	Virtual Reality	odor recognition task	visual and olfacto-visual	Vision	no statistical test	Proportion of correct route decisions (larger = better)	between	16	0.638	0.202	18	0.485	0.503	0.153
Schwarz & Hamburger, (2023a) combined total	52	Odor-cued navigation	Containers	Virtual Reality	odor recognition task	visual and olfacto-visual	Vision	no statistical test	Proportion of correct route decisions (larger = better)	between	16	0.59	0.18	18	0.56	0.36	0.03
Schwarz & Hamburger, (2023a) combined explicit	52	Odor-cued navigation	Containers	Virtual Reality	odor recognition task	visual and olfacto-visual	Olfacto- visual	no statistical test	Proportion of correct route decisions (larger = better)	between	16	0.54	0.161	18	0.584	0.116	-0.044
Schwarz & Hamburger, (2023a) combined implicit	52	Odor-cued navigation	Containers	Virtual Reality	odor recognition task	visual and olfacto-visual	Olfacto- visual	no statistical test	Proportion of correct route decisions (larger = better)	between	16	0.638	0.202	18	0.75	0.378	-0.112
Schwarz & Hamburger, (2023a) combined total	52	Odor-cued navigation	Containers	Virtual Reality	odor recognition task	visual and olfacto-visual	Olfacto- visual	no statistical test	Proportion of correct route decisions (larger = better)	between	16	0.59	0.18	18	0.67	0.28	-0.08
Ponce, et al., 2024 in room	25	Odor-place association	Containers	Walking inside of the room	questionnaires	visual and tactile (tactile in another study)	Vision	no difference	Number of correct object-place associations (max 8, larger = better)	between	25	8	1	47	8	1	0	medians	IQR
Ponce, et al., 2024 in room	25	Odor-place association	Containers	Walking inside of the room	questionnaires	visual and tactile (tactile in another study)	Vision	no difference	Number of attempts to place objects (max 3 per stimulus, together max 24, larger = better)	between	25	1	4	47	3	5	-2	medians	IQR
Ponce, et al., 2024 in room	25	Odor-place association	Containers	Walking inside of the room	questionnaires	visual and tactile (tactile in another study)	Vision	olfaction worse	Learning time (smaller = better)	between	25	300	300	47	128	57	172	medians	IQR
Ponce, et al., 2024 in room	25	Odor-place association	Containers	Walking inside of the room	questionnaires	visual and tactile (tactile in another study)	Vision	olfaction worse	Replace time (smaller = better)	between	25	360	162	47	156	130	204	medians	IQR
Ponce, et al., 2024 in room	25	Odor-place association	Containers	Walking inside of the room	questionnaires	visual and tactile (tactile in another study)	Touch	no difference	Number of correct object-place associations (max 8, larger = better)	between	25	8	1	47	7	1	1	medians	IQR
Ponce, et al., 2024 in room	25	Odor-place association	Containers	Walking inside of the room	questionnaires	visual and tactile (tactile in another study)	Touch	olfaction better	Number of attempts to place objects (max 3 per stimulus, together max 24, larger = better)	between	25	1	4	47	5	4	-4	medians	IQR
Ponce, et al., 2024 in room	25	Odor-place association	Containers	Walking inside of the room	questionnaires	visual and tactile (tactile in another study)	Touch	olfaction worse	Replace time (smaller = better)	between	25	300	300	47	124	45	176	medians	IQR
Ponce, et al., 2024 in room	25	Odor-place association	Containers	Walking inside of the room	questionnaires	visual and tactile (tactile in another study)	Touch	no difference	Replace time (smaller = better)	between	25	360	162	47	356	132	4	medians	IQR
Ponce, et al., 2024 on screen	25	Odor-place association	Containers	On screen	questionnaires	visual and tactile (tactile in another study)	Vision	no difference	Number of correct object-place associations (max 8, larger = better)	between	25	6	3	47	6	1.5	0	medians	IQR
Ponce, et al., 2024 on screen	25	Odor-place association	Containers	On screen	questionnaires	visual and tactile (tactile in another study)	Touch	olfaction better	Number of correct object-place associations (max 8, larger = better)	between	25	6	3	47	4	1.5	2	medians	IQR
Ponce, et al., 2024 in room	25	Odor-place association	Containers	Walking inside of the room	questionnaires	visual and tactile (tactile in another study)	Vision	no difference	Number of correct object-place associations (max 8, larger = better)	between	25	7.44	1.04	47	7.36	0.92	0.08	means	SD
Ponce, et al., 2024 in room	25	Odor-place association	Containers	Walking inside of the room	questionnaires	visual and tactile (tactile in another study)	Vision	no difference	Number of attempts to place objects (max 3 per stimulus, together max 24, larger = better)	between	25	2.64	3.68	47	3.74	3.43	-1.1	means	SD
Ponce, et al., 2024 in room	25	Odor-place association	Containers	Walking inside of the room	questionnaires	visual and tactile (tactile in another study)	Vision	olfaction worse	Learning time (smaller = better)	between	25	309.6	132.68	47	133.38	40.86	176.22	means	SD
Ponce, et al., 2024 in room	25	Odor-place association	Containers	Walking inside of the room	questionnaires	visual and tactile (tactile in another study)	Vision	olfaction worse	Replace time (smaller = better)	between	25	402.25	121.55	47	171.71	91.72	230.54	means	SD
Ponce, et al., 2024 in room	25	Odor-place association	Containers	Walking inside of the room	questionnaires	visual and tactile (tactile in another study)	Touch	no difference	Number of correct object-place associations (max 8, larger = better)	between	25	7.44	1.04	47	7.11	0.96	0.33	means	SD
Ponce, et al., 2024 in room	25	Odor-place association	Containers	Walking inside of the room	questionnaires	visual and tactile (tactile in another study)	Touch	olfaction better	Number of attempts to place objects (max 3 per stimulus, together max 24, larger = better)	between	25	2.64	3.68	47	5.04	2.79	-2.4	means	SD
Ponce, et al., 2024 in room	25	Odor-place association	Containers	Walking inside of the room	questionnaires	visual and tactile (tactile in another study)	Touch	olfaction worse	Replace time (smaller = better)	between	25	309.6	132.68	47	133.12	53.82	176.48	means	SD
Ponce, et al., 2024 in room	25	Odor-place association	Containers	Walking inside of the room	questionnaires	visual and tactile (tactile in another study)	Touch	no difference	Replace time (smaller = better)	between	25	402.25	121.55	47	371.52	91.89	30.73	means	SD
Szychowska, et al., (2025) immediate first olfactory	25	Odor-place association	Olfactometer	Virtual Reality	questionnaires	auditory	Hearing	olfaction worse	Distance error (distance from the original location, smaller = better)	within	25	6.57	3.47	25	4.6	2.42	1.97	note that olf is worse bc of retroactive interference
Szychowska, et al., (2025) immediate first auditory	25	Odor-place association	Olfactometer	Virtual Reality	questionnaires	auditory	Hearing	olfaction better	Distance error (distance from the original location, smaller = better)	within	25	5.84	3.37	25	7.57	4.09	-1.73	note that olf is better bc of retroactive interference
Szychowska, et al., (2025) immediate combined	50	Odor-place association	Olfactometer	Virtual Reality	questionnaires	auditory	Hearing	no difference	Distance error (distance from the original location, smaller = better)	within	50	6.21	3.41	50	6.08	3.65	0.13
Szychowska, et al., (2025) 15-min delayed first olfactory	25	Odor-place association	Olfactometer	Virtual Reality	questionnaires	auditory	Hearing	olfaction worse	Distance error (distance from the original location, smaller = better)	within	25	10.7	4.97	25	6.6	3.47	4.1	note that olf is worse bc of retroactive interference
Szychowska, et al., (2025) 15-min delayed first auditory	25	Odor-place association	Olfactometer	Virtual Reality	questionnaires	auditory	Hearing	olfaction better	Distance error (distance from the original location, smaller = better)	within	25	6.37	3.44	25	12.27	5.31	-5.9	note that olf is better bc of retroactive interference
Szychowska, et al., (2025) 15-min delayed combined	50	Odor-place association	Olfactometer	Virtual Reality	questionnaires	auditory	Hearing	no difference	Distance error (distance from the original location, smaller = better)	within	50	8.54	4.76	50	9.43	5.28	-0.89
Szychowska, et al., (2025) 1-week delayed first olfactory	25	Odor-place association	Olfactometer	Virtual Reality	questionnaires	auditory	Hearing	olfaction worse	Distance error (distance from the original location, smaller = better)	within	25	13.07	5.71	25	9.94	4.73	3.13	note that olf is worse bc of retroactive interference
Szychowska, et al., (2025) 1-week delayed first auditory	25	Odor-place association	Olfactometer	Virtual Reality	questionnaires	auditory	Hearing	olfaction better	Distance error (distance from the original location, smaller = better)	within	25	10.61	3.7	25	14.1	5.66	-3.49	note that olf is better bc of retroactive interference
Szychowska, et al., (2025) 1-week delayed combined	50	Odor-place association	Olfactometer	Virtual Reality	questionnaires	auditory	Hearing	no difference	Distance error (distance from the original location, smaller = better)	within	50	11.84	4.92	50	12.02	5.57	-0.18
Szychowska, et al., (2025) immediate first olfactory	25	Odor-place association	Olfactometer	Virtual Reality	questionnaires	auditory	Hearing	olfaction worse	Replace time (smaller = better)	within	25	37.08	14.87	25	31.12	17.55	5.96	BF10 = 3.29
Szychowska, et al., (2025) immediate first auditory	25	Odor-place association	Olfactometer	Virtual Reality	questionnaires	auditory	Hearing	no difference	Replace time (smaller = better)	within	25	30.56	9.35	25	33.14	11.93	-2.58
Szychowska, et al., (2025) immediate combined	50	Odor-place association	Olfactometer	Virtual Reality	questionnaires	auditory	Hearing	no difference	Replace time (smaller = better)	within	50	33.82	12.73	50	32.13	14.89	1.69
Szychowska, et al., (2025) 15-min delayed first olfactory	25	Odor-place association	Olfactometer	Virtual Reality	questionnaires	auditory	Hearing	olfaction worse	Replace time (smaller = better)	within	25	35.5	15.36	25	29.47	10.81	6.03	BF10 = 2.16
Szychowska, et al., (2025) 15-min delayed first auditory	25	Odor-place association	Olfactometer	Virtual Reality	questionnaires	auditory	Hearing	no difference	Replace time (smaller = better)	within	25	33.5	15.77	25	28.43	10.22	5.07	BF01 > 1
Szychowska, et al., (2025) 15-min delayed combined	50	Odor-place association	Olfactometer	Virtual Reality	questionnaires	auditory	Hearing	olfaction worse	Replace time (smaller = better)	within	50	34.5	15.44	50	28.95	10.42	5.55
Szychowska, et al., (2025) 1-week delayed first olfactory	25	Odor-place association	Olfactometer	Virtual Reality	questionnaires	auditory	Hearing	no difference	Replace time (smaller = better)	within	25	38.51	15.96	25	34.13	13.4	4.38	BF01 > 1
Szychowska, et al., (2025) 1-week delayed first auditory	25	Odor-place association	Olfactometer	Virtual Reality	questionnaires	auditory	Hearing	no difference	Replace time (smaller = better)	within	25	30.79	12.19	25	27.33	10.36	3.46	BF01 > 1
Szychowska, et al., (2025) 1-week delayed combined	50	Odor-place association	Olfactometer	Virtual Reality	questionnaires	auditory	Hearing	olfaction worse	Replace time (smaller = better)	within	50	34.65	14.59	50	30.73	12.34	3.92
Szychowska, et al., (2025) immediate first olfactory	25	Odor-place association	Olfactometer	Virtual Reality	questionnaires	auditory	Hearing	no difference	Tortuosity (smaller = better)	within	25	2.02	1.06	25	2.29	1.47	-0.27
Szychowska, et al., (2025) immediate first auditory	25	Odor-place association	Olfactometer	Virtual Reality	questionnaires	auditory	Hearing	no difference	Tortuosity (smaller = better)	within	25	2.17	1.29	25	1.91	0.84	0.26
Szychowska, et al., (2025) immediate combined	50	Odor-place association	Olfactometer	Virtual Reality	questionnaires	auditory	Hearing	no difference	Tortuosity (smaller = better)	within	50	2.1	1.17	50	2.1	1.2	0
Szychowska, et al., (2025) 15-min delayed first olfactory	25	Odor-place association	Olfactometer	Virtual Reality	questionnaires	auditory	Hearing	no difference	Tortuosity (smaller = better)	within	25	2.29	1.28	25	2.45	1.79	-0.16
Szychowska, et al., (2025) 15-min delayed first auditory	25	Odor-place association	Olfactometer	Virtual Reality	questionnaires	auditory	Hearing	no difference	Tortuosity (smaller = better)	within	25	2.01	1.07	25	1.97	1.05	0.04
Szychowska, et al., (2025) 15-min delayed combined	50	Odor-place association	Olfactometer	Virtual Reality	questionnaires	auditory	Hearing	no difference	Tortuosity (smaller = better)	within	50	2.15	1.17	50	2.21	1.36	-0.06
Szychowska, et al., (2025) 1-week delayed first olfactory	25	Odor-place association	Olfactometer	Virtual Reality	questionnaires	auditory	Hearing	no difference	Tortuosity (smaller = better)	within	25	2.55	1.35	25	3.14	5.04	-0.59
Szychowska, et al., (2025) 1-week delayed first auditory	25	Odor-place association	Olfactometer	Virtual Reality	questionnaires	auditory	Hearing	no difference	Tortuosity (smaller = better)	within	25	2.08	1.16	25	1.85	1.01	0.23
Szychowska, et al., (2025) 1-week delayed combined	50	Odor-place association	Olfactometer	Virtual Reality	questionnaires	auditory	Hearing	no difference	Tortuosity (smaller = better)	within	50	2.31	1.27	50	2.49	3.66	-0.18
