# Supplementary material for: Olfactory spatial memory: a systematic review and meta-analysis
Source: Sci Rep. 2025 Nov 4;15:38469. doi: 10.1038/s41598-025-25503-5 (PMC12586518; doi:10.1038/s41598-025-25503-5)
Supplement: Supplementary file 6 — Supplementary Material 6 [file 41598_2025_25503_MOESM6_ESM.txt]

"Supplement_1_tables_and_figures.pdf" - supplementary tables and figures


"Supplement_2_ASReview_details.pdf" - supplementary information and analytics from using ASReview application for automated title and abstract screening 


"Supplement_3_qualitative_review.pdf" - detailed qualitative review of the included studies in text form. 


"Supplement_4_demographic_characteristics_details.pdf" - detailed information on demographic characteristics for studies that deviated from the norm.


"Supplement_metaanalysis.r" - R script for the meta-analysis, where olfactory spatial memory performance is compared with the visual spatial memory performance


"Supplement_plots_combined_data.r" - R script for creating plots for the manuscripts


"Supplement_SR_olfactory_spatial_memory.xlsx" - datafile in Excel with three tabs, one tab ("Descriptives_Rready") and one tab ("Data_Rready") that are used in the "Supplement_metaanalysis.r", and additional tab with more rows for additional inormation for Ponce, et al., (2024) study. ("Data_Detailed").
	**Descriptives_Rready column names:**
		- label - reference to the study and condition group for studies that investigated multiple groups in any way
		- year - publication year
		- author - full author list
		- title - article title
		- present_original_search - whether the studies were included in the original search in summer 2023
		- sample n - number of participants in the study
		- sample_gender_nnotindicated - number of participants with not indicated gender in the study
		- sample_gender_nF - number of female participants in the study
		- sample_gender_procentF - percent of female participants in the study
		- sample_age_M - mean age of the participant sample
		- sample_age_SD - standard deviation of age of the participant sample
		- sample_age_SEM - standard error of the mean of age of the participant sample
		- sample_age_range_min - minimum age in the participant sample
		- sample_age_range_max - maximum age in the participant sample
		- other - notes for the participant sample
		- task_main - task as classified for the manuscript ("odor-place association" or "odor-cued navigation")
		- task_details - more detailed information about the task
		- smell_deliver - delivery of smells as classified for the manuscript ("Sniffin' Sticks", "Olfactometer", "Containers", "Paper", "Diffused in air")
		- details - more detailed information about the delivery of smell
		- spatio_contextual_environment - spatio-contextual environment as classified for the manuscript ("On screen", "Combined room and screen", "At the table/board", "Walking inside of the room", "Combined table and screen", "Walking between the rooms", "Virtual Reality")
		- environment_detail - more detailed information about the spatio-contextual environment
		- memorization instructions - Y/N whether participants were explicitly told to memorize the locations
		- olf_stimuli_n - number of olcatory stimuli
		- all_odorants-odors - types of odorants/odors used, all odors (target and distractors) 
		- target_odors - list (sep = ;) with target odors
		- distractor_odors - list (sep = ;) with distractor odors
		- odors reported as identifyiable? - Y/N/unclear whether odors were reported as easy to identify; after semicolon additional info
		- visual stimuli reported as identifyiable? - Y/N/unclear whether visual objects were reported as easy to identify
		- stimuli from other modality matched to odors? - Y/N/unclear; after semicolon additional info
		- additional_measures - additional measures (e.g., odor recognition task, odor intensity rating, etc.)
		- control_conditions - other sensory tasks (if any)
		- control_modality - whether there was a spatial memory task in other sensory modalities, and which modalities


	**Data_Rready and Data_Details column names:**
		- label - reference to the study and condition group for studies that investigated multiple groups in any way
		- sample n - number of participants in the study
		- task_main - task as classified for the manuscript ("odor-place association" or "odor-cued navigation")
		- smell_deliver - delivery of smells as classified for the manuscript ("Sniffin' Sticks", "Olfactometer", "Containers", "Paper", "Diffused in air")
		- spatio_contextual_environment - spatio-contextual environment as classified for the manuscript ("On screen", "Combined room and screen", "At the table/board", "Walking inside of the room", "Combined table and screen", "Walking between the rooms", "Virtual Reality")
		- additional_measures - additional measures (e.g., odor recognition task, odor intensity rating, etc.)
		- control_conditions - other sensory tasks (if any)
		- control_modality - whether there was a spatial memory task in other sensory modalities, and which modalities
		- which_better - which of the sensory modalities showed better performance according to the study outcome
		- outcome_measure - what was the outcome measure in the spatial task
		- subject_design - whether it was a between- or within-subject design
		- N_olf - number of particpants in the olfactory condition 
		- M_olf	- mean outcome score in the olfactory condition
		- SD_olf - standard deviation of the outcome score in the olfactory condition
		- N_other - number of particpants in the other sensory condition (as indicated in the control_modality column)
		- M_other - mean outcome score in the other sensory condition (as indicated in the control_modality column)
		- SD_other - standard deviation of the outcome score in the other sensory condition (as indicated in the control_modality column)	
		- M_diff - difference score between olfactory and other sensory conditions. 
		- notes - additional info
